# Supplementary material for: The MAGMA pipeline for comprehensive genomic analyses of clinical Mycobacterium tuberculosis samples
Source: PLoS Comput Biol. 2023 Nov 29;19(11):e1011648. doi: 10.1371/journal.pcbi.1011648 (PMC10686480; doi:10.1371/journal.pcbi.1011648)
Supplement: S3 Table — (XLSX) [file pcbi.1011648.s004.xlsx]

## Sheet: SMARTT-TM-280-BL-NA-M1-P-202212
#Pos	Insindex	Ref	Type	Allel	CovFor	CovRev	Qual20	Freq	Cov	Subst	Gene	GeneName	Product	ResistanceSNP	PhyloSNP	InterestingRegion
1849	0	C	SNP	A	115	91	204	100	206
1977	0	A	SNP	G	110	112	221	100	222
4013	0	T	SNP	C	97	130	214	100	227	Ile245Thr (atc/aCc)	Rv0003	recF	DNA replication/repair protein RecF
7362	0	G	SNP	C	108	122	223	100	230	Glu21Gln (gag/Cag)	Rv0006	gyrA	DNA gyrase subunit A			fluoroquinolones (FQ)
7585	0	G	SNP	C	119	116	221	99.58	236	Ser95Thr (agc/aCc)	Rv0006	gyrA	DNA gyrase subunit A		phylo (not H37Rv)	fluoroquinolones (FQ)
9304	0	G	SNP	A	95	108	199	100	203	Gly668Asp (ggc/gAc)	Rv0006	gyrA	DNA gyrase subunit A			fluoroquinolones (FQ)
11820	0	C	SNP	G	122	117	226	100	239
11879	0	A	SNP	G	122	87	204	100	209	Ser145Pro (tcc/Ccc)	Rv0008c	-	cell wall synthesis protein CwsA
14785	0	T	SNP	C	135	94	229	100	229	Cys233Arg (tgc/Cgc)	Rv0012	-	membrane protein
14861	0	G	SNP	T	125	111	231	100	236	Gly258Val (ggc/gTc)	Rv0012	-	membrane protein
15087	0	C	SNP	G	103	146	248	100	249	Thr58Thr (acc/acG)	Rv0013	trpG	anthranilate synthase component II
15117	0	C	SNP	G	94	140	232	99.15	236	Ile68Met (atc/atG)	Rv0013	trpG	anthranilate synthase component II
16119	0	C	SNP	A	100	117	215	99.54	218	Arg451Leu (cgc/cTc)	Rv0014c	pknB	serine/threonine-protein kinase PknB
17654	0	T	SNP	G	88	78	166	100	166	Gln370Pro (cag/cCg)	Rv0015c	pknA	serine/threonine-protein kinase PknA
17657	0	T	SNP	C	84	81	164	100	165	Gln369Arg (cag/cGg)	Rv0015c	pknA	serine/threonine-protein kinase PknA
21795	0	G	SNP	A	79	59	132	99.28	139	Pro463Ser (ccg/Tcg)	Rv0018c	pstP	phosphoserine/threonine phosphatase PstP
24699	0	C	Del	GAP	73	85	153	79.4	199		Rv0020c	fhaA	FHA domain-containing protein FhaA
24700	0	C	Del	GAP	73	85	153	80.61	196		Rv0020c	fhaA	FHA domain-containing protein FhaA
24701	0	G	Del	GAP	73	85	153	79.4	199		Rv0020c	fhaA	FHA domain-containing protein FhaA
24702	0	C	Del	GAP	73	85	153	82.72	191		Rv0020c	fhaA	FHA domain-containing protein FhaA
24703	0	G	Del	GAP	73	85	153	82.72	191		Rv0020c	fhaA	FHA domain-containing protein FhaA
24704	0	T	Del	GAP	73	85	153	83.16	190		Rv0020c	fhaA	FHA domain-containing protein FhaA
24705	0	T	Del	GAP	73	85	153	84.49	187		Rv0020c	fhaA	FHA domain-containing protein FhaA
24706	0	G	Del	GAP	73	85	153	84.04	188		Rv0020c	fhaA	FHA domain-containing protein FhaA
24707	0	C	Del	GAP	73	85	153	84.04	188		Rv0020c	fhaA	FHA domain-containing protein FhaA
24708	0	T	Del	GAP	73	85	153	84.04	188		Rv0020c	fhaA	FHA domain-containing protein FhaA
24709	0	C	Del	GAP	73	85	153	86.34	183		Rv0020c	fhaA	FHA domain-containing protein FhaA
24710	0	G	Del	GAP	73	85	153	86.81	182		Rv0020c	fhaA	FHA domain-containing protein FhaA
24711	0	G	Del	GAP	73	85	153	87.29	181		Rv0020c	fhaA	FHA domain-containing protein FhaA
24712	0	G	Del	GAP	73	85	153	87.29	181		Rv0020c	fhaA	FHA domain-containing protein FhaA
24713	0	G	Del	GAP	73	85	153	86.81	182		Rv0020c	fhaA	FHA domain-containing protein FhaA
24714	0	T	Del	GAP	73	85	153	88.27	179		Rv0020c	fhaA	FHA domain-containing protein FhaA
24715	0	A	Del	GAP	73	85	153	88.76	178		Rv0020c	fhaA	FHA domain-containing protein FhaA
24716	0	A	Del	GAP	73	85	153	88.76	178		Rv0020c	fhaA	FHA domain-containing protein FhaA
25610	0	G	SNP	C	94	103	197	100	197
26959	0	C	SNP	G	104	92	191	100	196
28367	0	T	Del	GAP	99	120	211	93.19	235		Rv0024	-	NLP/P60 family protein
34044	0	T	SNP	C	121	102	222	100	223
35608	0	C	SNP	T	113	79	190	100	192	Ala438Ala (gcc/gcT)	Rv0032	bioF2	8-amino-7-oxononanoate synthase
36008	0	G	SNP	C	101	99	195	100	200	Asp572His (gac/Cac)	Rv0032	bioF2	8-amino-7-oxononanoate synthase
37031	0	C	SNP	G	101	102	201	100	203	Ala55Ala (gcc/gcG)	Rv0034	-	hypothetical protein
37305	0	C	SNP	G	94	94	184	100	188	Ser16Trp (tcg/tGg)	Rv0035	fadD34	fatty-acid--CoA ligase FadD34
37334	0	A	SNP	T	94	92	185	100	186	Thr26Ser (act/Tct)	Rv0035	fadD34	fatty-acid--CoA ligase FadD34
39158	0	C	SNP	G	102	64	159	100	166	Arg224Arg (cgg/cgC)	Rv0036c	-	hypothetical protein
42281	0	C	SNP	A	103	137	239	99.59	241	Cys24Phe (tgc/tTc)	Rv0039c	-	transmembrane protein
42967	0	G	SNP	C	117	106	221	100	223	Pro133Pro (ccc/ccG)	Rv0040c	mtc28	hypothetical protein
44768	0	A	SNP	G	121	114	235	100	235	Arg403Gly (agg/Ggg)	Rv0041	leuS	leucine--tRNA ligase
48503	0	T	SNP	C	114	104	215	99.09	220	Arg175Arg (cga/cgG)	Rv0044c	-	oxidoreductase
49360	0	C	SNP	T	120	112	225	100	232	Val194Ile (gtc/Atc)	Rv0045c	-	hydrolase
49691	0	C	Del	GAP	99	121	214	96.92	227		Rv0045c	-	hydrolase
49692	0	C	Del	GAP	99	121	214	99.55	221		Rv0045c	-	hydrolase
50557	0	T	SNP	C	107	105	212	100	212	Arg190Gly (agg/Ggg)	Rv0046c	ino1	inositol-3-phosphate synthase
51949	0	A	SNP	G	93	94	180	100	187	Val250Ala (gtc/gCc)	Rv0048c	-	membrane protein
54394	0	A	SNP	G	139	106	245	100	245	Ala244Ala (gca/gcG)	Rv0050	ponA1	bifunctional penicillin-insensitive transglycosylase/penicillin-sensitive transpeptidase
55553	0	C	SNP	T	32	109	118	83.93	168	Pro631Ser (ccg/Tcg)	Rv0050	ponA1	bifunctional penicillin-insensitive transglycosylase/penicillin-sensitive transpeptidase
62049	0	A	SNP	G	113	102	213	100	215	Arg552Gly (agg/Ggg)	Rv0058	dnaB	replicative DNA helicase
63146	0	G	SNP	T	108	136	244	100	244
65150	0	C	SNP	T	116	81	192	100	197	Trp67_ (tgg/tgA)	Rv0061c	-	hypothetical protein
68337	1	T	Ins	C	99	106	205	92.76	206		Rv0063	-	oxidoreductase
69989	0	G	SNP	A	114	132	244	100	246	Gly457Asp (ggt/gAt)	Rv0064	-	transmembrane protein
70267	0	G	SNP	T	100	86	177	99.47	187	Val550Phe (gtc/Ttc)	Rv0064	-	transmembrane protein
70816	0	A	SNP	G	89	124	209	100	213	Asn733Asp (aac/Gac)	Rv0064	-	transmembrane protein
71336	0	G	SNP	C	100	31	131	100	131	Arg906Pro (cgc/cCc)	Rv0064	-	transmembrane protein
75233	0	C	SNP	A	87	100	175	99.47	188
75940	0	G	SNP	C	119	102	212	100	221	Val214Leu (gtg/Ctg)	Rv0068	-	oxidoreductase
79480	0	T	SNP	C	74	69	131	100	143
87468	0	C	SNP	T	117	115	232	100	232	Glu112Lys (gag/Aag)	Rv0078A	-	hypothetical protein
92199	0	T	SNP	G	86	104	186	100	190	Thr600Thr (act/acG)	Rv0083	-	oxidoreductase
94388	0	G	SNP	A	104	106	207	99.06	212	Gly146Gly (ggg/ggA)	Rv0086	hycQ	hydrogenase HycQ
96894	0	C	SNP	T	88	111	198	100	199
97350	0	A	SNP	C	102	125	226	100	227	Arg142Arg (agg/Cgg)	Rv0088	-	polyketide cyclase/dehydrase
99163	0	C	Del	GAP	62	67	131	91.49	141		Rv0090	-	membrane protein
99164	0	G	Del	GAP	62	67	131	91.49	141		Rv0090	-	membrane protein
99165	0	G	Del	GAP	62	67	131	91.49	141		Rv0090	-	membrane protein
99166	0	T	Del	GAP	62	67	131	99.23	130		Rv0090	-	membrane protein
99167	0	G	Del	GAP	62	68	132	100	130		Rv0090	-	membrane protein
99168	0	T	Del	GAP	62	68	132	100	130		Rv0090	-	membrane protein
99169	0	G	Del	GAP	62	68	132	100	130		Rv0090	-	membrane protein
99170	0	C	Del	GAP	62	68	132	100	130		Rv0090	-	membrane protein
99171	0	G	Del	GAP	62	68	132	100	130		Rv0090	-	membrane protein
101539	0	C	SNP	T	122	77	193	100	199	Gly319Gly (ggc/ggT)	Rv0092	ctpA	cation transporter ATPase A
103744	0	A	Del	GAP	39	60	101	85.34	116		Rv0094c	-	hypothetical protein
103745	0	G	Del	GAP	38	60	101	86.73	113		Rv0094c	-	hypothetical protein
103746	0	G	Del	GAP	38	60	101	88.29	111		Rv0094c	-	hypothetical protein
103747	0	A	Del	GAP	38	60	101	89.91	109		Rv0094c	-	hypothetical protein
103748	0	A	Del	GAP	38	60	101	89.91	109		Rv0094c	-	hypothetical protein
103749	0	T	Del	GAP	38	60	101	89.09	110		Rv0094c	-	hypothetical protein
103752	1	T	Ins	A	38	57	95	87.16	96		Rv0094c	-	hypothetical protein
103752	2	T	Ins	G	38	57	95	87.16	95		Rv0094c	-	hypothetical protein
103752	3	T	Ins	C	38	57	95	87.16	95		Rv0094c	-	hypothetical protein
103752	4	T	Ins	A	38	56	94	86.24	95		Rv0094c	-	hypothetical protein
103752	5	T	Ins	G	38	57	95	87.16	95		Rv0094c	-	hypothetical protein
103752	6	T	Ins	C	38	57	95	87.16	95		Rv0094c	-	hypothetical protein
103752	7	T	Ins	T	38	57	95	87.16	95		Rv0094c	-	hypothetical protein
103752	8	T	Ins	T	38	57	95	87.16	95		Rv0094c	-	hypothetical protein
103752	9	T	Ins	C	38	57	95	87.16	95		Rv0094c	-	hypothetical protein
103756	0	G	SNP	T	41	59	94	88.5	113	Pro303His (ccc/cAc)	Rv0094c	-	hypothetical protein
105011	0	G	SNP	A	36	5	39	100	41	Leu69Leu (ctg/Ttg)	Rv0095c	-	hypothetical protein
105021	0	G	SNP	A	47	11	58	100	58	Ser65Ser (tcc/tcT)	Rv0095c	-	hypothetical protein
105045	0	G	SNP	C	69	43	109	100	112	Asp57Glu (gac/gaG)	Rv0095c	-	hypothetical protein
105139	0	C	SNP	A	113	99	210	100	212	Gly26Val (ggg/gTg)	Rv0095c	-	hypothetical protein
105736	0	T	SNP	C	100	110	200	100	210	Val138Ala (gtc/gCc)	Rv0096	PPE1	PPE family protein PPE1
116000	0	T	SNP	G	106	102	202	99.52	209	Val2000Val (gtt/gtG)	Rv0101	nrp	peptide synthetase Nrp
122109	0	A	SNP	G	123	110	230	100	233	Leu22Ser (ttg/tCg)	Rv0103c	ctpB	cation-transporter P-type ATPase B
123454	0	C	SNP	T	109	120	227	100	229	Gln380_ (caa/Taa)	Rv0104	-	hypothetical protein
123520	0	T	SNP	C	89	118	202	100	207	Tyr402His (tat/Cat)	Rv0104	-	hypothetical protein
125830	1	G	Ins	A	110	110	220	97.78	220		Rv0107c	ctpI	cation-transporter ATPase I
131174	1	T	Ins	G	100	83	183	91.5	183
132417	0	C	SNP	G	84	69	153	99.35	154	Arg346Gly (cgc/Ggc)	Rv0109	PE_PGRS1	PE-PGRS family protein PE_PGRS1
133839	0	C	SNP	T	87	87	173	100	174
135329	0	C	SNP	T	104	122	225	99.56	227	Pro460Pro (ccc/ccT)	Rv0111	-	transmembrane acyltransferase
139297	0	G	SNP	T	118	97	211	100	215	Gly262Val (ggc/gTc)	Rv0115	hddA	D-alpha-D-heptose-7-phosphate kinase HddA
141623	0	G	SNP	A	125	96	221	100	221	Asp142Asn (gat/Aat)	Rv0117	oxyS	oxidative stress response regulatory protein OxyS
143207	0	T	SNP	C	105	92	197	100	197	Ser224Gly (agc/Ggc)	Rv0118c	oxcA	oxalyl-CoA decarboxylase OxcA
146087	0	T	SNP	C	108	107	209	99.54	216	Asn562Ser (aat/aGt)	Rv0120c	fusA2	elongation factor G
146236	0	C	SNP	G	112	103	211	100	215	Ala512Ala (gcg/gcC)	Rv0120c	fusA2	elongation factor G
147262	0	G	SNP	T	95	96	189	100	191	Asp170Glu (gac/gaA)	Rv0120c	fusA2	elongation factor G
154283	0	T	SNP	C	119	128	241	100	247	Ser18Pro (tcg/Ccg)	Rv0127	mak	maltokinase
156502	0	T	SNP	C	91	85	175	99.44	177
162152	0	T	Del	GAP	104	82	161	98.41	189		Rv0134	ephF	epoxide hydrolase EphF
163705	0	C	SNP	T	10	118	125	97.71	131	Pro114Ser (cct/Tct)	Rv0136	cyp138	cytochrome P450 Cyp138
163706	0	C	SNP	T	12	122	132	100	134	Pro114Leu (cct/cTt)	Rv0136	cyp138	cytochrome P450 Cyp138
167234	0	G	SNP	A	104	103	205	100	207	Ala109Thr (gcg/Acg)	Rv0140	-	hypothetical protein
177857	0	G	SNP	A	87	105	188	100	192	Leu485Leu (ctg/Ttg)	Rv0151c	PE1	PE family protein PE1
182824	0	G	SNP	A	88	126	213	100	214	Ile125Ile (atc/atT)	Rv0154c	fadE2	acyl-CoA dehydrogenase FadE2
183091	0	C	SNP	G	103	88	191	100	191	Pro36Pro (ccg/ccC)	Rv0154c	fadE2	acyl-CoA dehydrogenase FadE2
188800	0	T	SNP	C	49	99	141	100	148	Thr14Ala (acg/Gcg)	Rv0159c	PE3	PE family protein PE3
190816	0	A	SNP	C	104	122	217	99.56	227	Ser70Ser (tca/tcC)	Rv0161	-	oxidoreductase
191303	0	C	SNP	G	127	82	208	100	209	Arg233Gly (cga/Gga)	Rv0161	-	oxidoreductase
194305	1	C	Ins	G	63	111	174	94.57	176		Rv0165c	mce1R	transcriptional regulator Mce1R
194305	2	C	Ins	G	63	113	176	95.65	176		Rv0165c	mce1R	transcriptional regulator Mce1R
194681	0	G	SNP	C	97	106	199	99.51	204	Leu45Leu (ctc/ctG)	Rv0165c	mce1R	transcriptional regulator Mce1R
195682	0	C	SNP	G	99	85	178	100	184	Val230Val (gtc/gtG)	Rv0166	fadD5	fatty-acid--CoA ligase FadD5
196642	0	C	SNP	T	93	112	205	100	205	Asn550Asn (aac/aaT)	Rv0166	fadD5	fatty-acid--CoA ligase FadD5
199470	0	T	SNP	G	105	112	214	100	217	Ser313Ala (tcc/Gcc)	Rv0169	mce1A	Mce family protein Mce1A
201640	0	G	SNP	A	108	98	186	100	206	Ala237Thr (gcc/Acc)	Rv0171	mce1C	Mce family protein Mce1C
203038	0	T	SNP	C	95	110	195	99.51	206	Ile188Thr (atc/aCc)	Rv0172	mce1D	Mce family protein Mce1D
204094	0	G	SNP	T	102	104	206	100	206	Val10Val (gtg/gtT)	Rv0173	lprK	Mce family lipoprotein LprK
206339	0	T	SNP	C	24	82	106	100	106	Leu370Pro (ctg/cCg)	Rv0174	mce1F	Mce family protein Mce1F
206481	0	C	SNP	G	16	21	37	92.5	40	Pro417Pro (ccc/ccG)	Rv0174	mce1F	Mce family protein Mce1F
206484	0	G	SNP	T	18	21	36	92.86	42	Gly418Gly (ggg/ggT)	Rv0174	mce1F	Mce family protein Mce1F
213147	0	C	SNP	A	93	114	206	100	207	Asp332Tyr (gac/Tac)	Rv0182c	sigG	ECF RNA polymerase sigma factor SigG
213281	0	C	SNP	T	98	85	180	100	183	Gly287Asp (ggc/gAc)	Rv0182c	sigG	ECF RNA polymerase sigma factor SigG
215977	0	C	SNP	T	113	78	156	98.45	194	Ala88Val (gcg/gTg)	Rv0185	-	hypothetical protein
217201	0	T	SNP	C	91	108	198	100	199	Asn311Asn (aat/aaC)	Rv0186	bglS	beta-glucosidase BglS
222925	0	G	SNP	A	66	109	173	99.43	176	Ala213Thr (gct/Act)	Rv0191	-	MFS-type transporter
223942	0	T	SNP	C	102	97	184	100	199	Ser127Pro (tcg/Ccg)	Rv0192	-	hypothetical protein
225323	0	T	SNP	C	99	98	196	100	197	Lys417Glu (aag/Gag)	Rv0193c	-	hypothetical protein
227098	0	T	SNP	C	98	93	186	100	191	Met74Thr (atg/aCg)	Rv0194	-	multidrug ABC transporter ATPase/permease
230170	0	C	SNP	T	83	92	174	100	175	Pro1098Leu (ccc/cTc)	Rv0194	-	multidrug ABC transporter ATPase/permease
230576	1	G	Ins	T	64	86	150	96.15	151
231114	0	C	SNP	G	121	78	197	99.5	200	Ala72Ala (gcc/gcG)	Rv0195	-	two component transcriptional regulator
234477	0	T	SNP	G	6	10	13	94.12	17	Tyr749_ (tat/taG)	Rv0197	-	oxidoreductase
249522	0	T	SNP	C	104	108	208	100	212	Val162Ala (gtg/gCg)	Rv0209	-	hypothetical protein
251575	0	G	SNP	A	69	98	162	99.4	168	Ala486Thr (gcg/Acg)	Rv0210	-	hypothetical protein
261869	0	T	SNP	C	85	91	175	100	176	Cys316Arg (tgt/Cgt)	Rv0218	-	transmembrane protein
262268	0	A	SNP	T	107	131	234	100	238	Ala5Ala (gca/gcT)	Rv0219	-	transmembrane protein
264129	0	G	SNP	A	117	109	222	100	226	Met21Ile (atg/atA)	Rv0221	-	diacyglycerol O-acyltransferase
265554	0	A	SNP	C	114	120	231	100	234	Val16Val (gta/gtC)	Rv0222	echA1	enoyl-CoA hydratase EchA1
267751	0	G	SNP	C	84	109	184	100	193	Ala5Gly (gcc/gGc)	Rv0223c	-	aldehyde dehydrogenase
270430	0	G	SNP	C	77	93	167	100	170	Pro379Ala (cct/Gct)	Rv0226c	-	transmembrane protein
278021	0	T	SNP	C	87	108	195	100	195	Arg41Arg (cgt/cgC)	Rv0232	-	transcriptional regulator
278681	0	C	SNP	G	133	90	203	100	223	His33Asp (cat/Gat)	Rv0233	nrdB	ribonucleoside-diphosphate reductase subunit beta NrdB
282864	0	G	SNP	A	106	103	209	100	209	Arg1330Cys (cgc/Tgc)	Rv0236c	aftD	alpha-(1->3)-arabinofuranosyltransferase
282892	0	C	SNP	T	124	84	206	100	208	Thr1320Thr (acg/acA)	Rv0236c	aftD	alpha-(1->3)-arabinofuranosyltransferase
283614	0	T	SNP	C	12	126	131	99.28	139	Ser1080Gly (agc/Ggc)	Rv0236c	aftD	alpha-(1->3)-arabinofuranosyltransferase
284837	0	A	SNP	G	95	76	169	100	171	Val672Ala (gtg/gCg)	Rv0236c	aftD	alpha-(1->3)-arabinofuranosyltransferase
285772	0	A	SNP	C	103	116	219	100	219	Pro360Pro (cct/ccG)	Rv0236c	aftD	alpha-(1->3)-arabinofuranosyltransferase
285871	0	A	SNP	G	101	99	195	100	200	Val327Val (gtt/gtC)	Rv0236c	aftD	alpha-(1->3)-arabinofuranosyltransferase
288260	0	C	SNP	T	102	115	212	100	217	Leu359Leu (ctg/Ttg)	Rv0237	lpqI	lipoprotein LpqI
293628	1	A	Ins	C	61	77	138	92	138
296312	0	C	SNP	T	132	112	242	100	244	Ser103Phe (tcc/tTc)	Rv0245	-	oxidoreductase
304923	0	A	SNP	G	137	102	230	99.17	241	Lys686Lys (aaa/aaG)	Rv0252	nirB	nitrite reductase large subunit NirB
305188	0	G	SNP	T	108	100	206	100	208	Val775Leu (gtg/Ttg)	Rv0252	nirB	nitrite reductase large subunit NirB
310973	0	G	SNP	A	86	124	204	100	210	Ala182Val (gcg/gTg)	Rv0259c	-	hypothetical protein
311613	0	G	SNP	T	98	95	189	100	193	Val349Val (gtc/gtA)	Rv0260c	-	transcriptional regulator
325505	0	T	SNP	C	118	97	214	100	215	Val313Val (gtt/gtC)	Rv0270	fadD2	fatty-acid--CoA ligase FadD2
333892	0	G	SNP	C	60	99	159	99.38	160	Arg807Gly (cgc/Ggc)	Rv0278c	-	PE-PGRS family protein PE_PGRS3
335654	0	G	SNP	A	5	15	18	80	25	Gly219Gly (ggc/ggT)	Rv0278c	-	PE-PGRS family protein PE_PGRS3
335885	0	T	SNP	G	39	16	55	76.39	72	Gly142Gly (gga/ggC)	Rv0278c	-	PE-PGRS family protein PE_PGRS3
335906	0	T	SNP	C	40	17	52	77.03	74	Leu135Leu (tta/ttG)	Rv0278c	-	PE-PGRS family protein PE_PGRS3
335919	0	T	SNP	G	41	13	52	83.08	65	Asp131Ala (gac/gCc)	Rv0278c	-	PE-PGRS family protein PE_PGRS3
335920	0	C	SNP	G	41	15	56	83.58	67	Asp131His (gac/Cac)	Rv0278c	-	PE-PGRS family protein PE_PGRS3
335922	0	C	SNP	G	41	15	56	84.85	66	Gly130Ala (ggg/gCg)	Rv0278c	-	PE-PGRS family protein PE_PGRS3
335927	0	A	SNP	G	43	15	57	85.29	68	Asn128Asn (aat/aaC)	Rv0278c	-	PE-PGRS family protein PE_PGRS3
335929	0	T	SNP	C	43	18	54	85.92	71	Asn128Asp (aat/Gat)	Rv0278c	-	PE-PGRS family protein PE_PGRS3
335971	0	A	SNP	G	56	37	81	100	93	Leu114Leu (ttg/Ctg)	Rv0278c	-	PE-PGRS family protein PE_PGRS3
336005	0	G	SNP	A	52	55	106	100	107	Ile102Ile (atc/atT)	Rv0278c	-	PE-PGRS family protein PE_PGRS3
336050	0	A	SNP	G	5	45	49	100	50	Tyr87Tyr (tat/taC)	Rv0278c	-	PE-PGRS family protein PE_PGRS3
336380	0	A	SNP	T	24	31	54	100	55
336400	0	C	SNP	G	24	36	59	100	60
336403	0	C	SNP	G	24	32	56	100	56
336405	0	A	SNP	G	24	32	55	100	56
336504	0	G	SNP	T	46	45	88	100	91
336535	0	T	SNP	G	51	34	85	100	85
336537	0	T	SNP	G	50	35	82	100	85
336540	0	G	SNP	T	50	29	78	100	79
336546	0	T	SNP	G	50	35	85	100	85
336557	1	C	Ins	T	47	24	71	84.52	71
336560	0	T	SNP	C	47	24	71	100	71	_838_ (taa/taG)	Rv0279c	PE_PGRS4	PE-PGRS family protein PE_PGRS4
336562	1	A	Ins	T	46	24	70	100	70		Rv0279c	PE_PGRS4	PE-PGRS family protein PE_PGRS4
336562	2	A	Ins	G	46	24	70	100	70		Rv0279c	PE_PGRS4	PE-PGRS family protein PE_PGRS4
336562	3	A	Ins	G	46	24	70	100	70		Rv0279c	PE_PGRS4	PE-PGRS family protein PE_PGRS4
336590	0	G	SNP	C	54	35	88	100	89	Ile828Met (atc/atG)	Rv0279c	PE_PGRS4	PE-PGRS family protein PE_PGRS4
336592	0	T	SNP	G	52	34	85	100	86	Ile828Leu (atc/Ctc)	Rv0279c	PE_PGRS4	PE-PGRS family protein PE_PGRS4
336611	0	G	SNP	C	51	30	81	100	81	Ala821Ala (gcc/gcG)	Rv0279c	PE_PGRS4	PE-PGRS family protein PE_PGRS4
336617	0	G	SNP	C	48	29	77	100	77	Pro819Pro (ccc/ccG)	Rv0279c	PE_PGRS4	PE-PGRS family protein PE_PGRS4
336620	0	T	SNP	C	44	29	73	100	73	Thr818Thr (aca/acG)	Rv0279c	PE_PGRS4	PE-PGRS family protein PE_PGRS4
336728	0	G	SNP	A	12	17	28	100	29	Gly782Gly (ggc/ggT)	Rv0279c	PE_PGRS4	PE-PGRS family protein PE_PGRS4
338618	0	C	SNP	G	39	5	44	95.65	46	Gly152Gly (ggg/ggC)	Rv0279c	PE_PGRS4	PE-PGRS family protein PE_PGRS4
338844	0	A	SNP	G	54	100	149	100	154	Val77Ala (gtg/gCg)	Rv0279c	PE_PGRS4	PE-PGRS family protein PE_PGRS4
338845	0	C	SNP	T	51	89	127	97.22	144	Val77Met (gtg/Atg)	Rv0279c	PE_PGRS4	PE-PGRS family protein PE_PGRS4
340132	0	G	SNP	A	67	88	154	100	155	Glu257Lys (gaa/Aaa)	Rv0280	PPE3	PPE family protein PPE3
340372	0	T	SNP	C	5	68	70	100	73	Ser337Pro (tcg/Ccg)	Rv0280	PPE3	PPE family protein PPE3
342146	0	A	SNP	C	112	120	223	100	232	Glu6Ala (gaa/gCa)	Rv0282	eccA3	ESX-3 secretion system protein EccA
346275	0	C	SNP	G	92	81	173	100	173	Pro214Arg (ccg/cGg)	Rv0284	eccC3	ESX-3 secretion system protein EccC3
353309	0	G	SNP	A	87	118	199	99.03	207	Ser76Asn (agc/aAc)	Rv0290	eccD3	ESX-3 secretion system protein EccD
353365	0	G	SNP	A	73	112	180	100	185	Ala95Thr (gcc/Acc)	Rv0290	eccD3	ESX-3 secretion system protein EccD
356528	0	A	SNP	G	104	101	203	99.51	206	Asn217Asp (aat/Gat)	Rv0292	eccE3	ESX-3 secretion system protein EccE
363464	0	G	SNP	A	102	91	191	100	193	Arg71Arg (cgg/cgA)	Rv0298	-	antitoxin
364854	0	C	SNP	G	116	94	205	100	210	His84Asp (cat/Gat)	Rv0302	-	transcriptional regulator
372913	0	A	SNP	C	83	107	180	100	190	Gly933Gly (ggt/ggG)	Rv0305c	PPE6	PPE family protein PPE6
373283	0	A	Del	GAP	31	68	83	98.02	101		Rv0305c	PPE6	PPE family protein PPE6
374353	0	A	SNP	G	99	95	190	99.49	195	Arg453Arg (cgt/cgC)	Rv0305c	PPE6	PPE family protein PPE6
376774	0	T	SNP	C	108	109	216	100	217	Ala94Ala (gca/gcG)	Rv0307c	-	hypothetical protein
377014	0	C	SNP	T	114	90	197	100	204	Leu14Leu (ctg/ctA)	Rv0307c	-	hypothetical protein
379528	0	G	SNP	T	112	52	158	99.39	165	Glu119Asp (gag/gaT)	Rv0311	-	hypothetical protein
383716	0	C	SNP	T	117	68	175	100	185	Pro39Ser (ccg/Tcg)	Rv0315	-	beta-1,3-glucanase
384380	0	A	SNP	C	86	117	200	99.51	204	Lys260Thr (aag/aCg)	Rv0315	-	beta-1,3-glucanase
386432	0	C	SNP	G	103	116	218	99.1	221	Gly223Ala (ggg/gCg)	Rv0318c	-	integral membrane protein
390828	0	T	SNP	C	104	88	191	100	192	Ser142Gly (agt/Ggt)	Rv0323c	-	hypothetical protein
391853	0	A	SNP	G	115	93	200	100	208	Thr168Ala (act/Gct)	Rv0324	-	transcriptional regulator
392261	0	T	SNP	C	125	100	222	100	225	_75Gln (tag/Cag)	Rv0325	-	hypothetical protein
396199	0	T	SNP	C	107	137	236	100	244
403980	0	G	SNP	A	72	145	208	100	217	Ala621Val (gcc/gTc)	Rv0338c	-	iron-sulfur-binding reductase
404326	0	T	SNP	C	98	103	200	100	201	Arg506Gly (agg/Ggg)	Rv0338c	-	iron-sulfur-binding reductase
414486	0	C	SNP	T	109	104	206	100	213	Glu152Glu (gag/gaA)	Rv0344c	lpqJ	lipoprotein LpqJ
420008	0	A	SNP	G	112	125	236	100	237	Ala58Ala (gca/gcG)	Rv0350	dnaK	chaperone protein DnaK
424320	1	T	Ins	C	81	70	151	92.64	151		Rv0354c	PPE7	PPE family protein PPE7
424981	0	G	SNP	A	38	78	95	92.8	125	Pro3233Pro (ccc/ccT)	Rv0355c	PPE8	PPE family protein PPE8
428698	0	C	SNP	T	78	63	141	99.3	142	Ala1994Ala (gcg/gcA)	Rv0355c	PPE8	PPE family protein PPE8
432536	0	C	SNP	T	69	40	105	99.09	110	Gly715Asp (ggt/gAt)	Rv0355c	PPE8	PPE family protein PPE8
441823	0	C	SNP	T	98	110	208	99.52	209	Glu159Glu (gag/gaA)	Rv0363c	fba	fructose-bisphosphate aldolase
445780	0	C	SNP	T	122	130	247	100	252	Arg249His (cgt/cAt)	Rv0368c	-	hypothetical protein
454295	0	T	SNP	C	105	54	159	97.55	163	Pro26Pro (cca/ccG)	Rv0376c	-	hypothetical protein
454333	0	T	SNP	G	104	101	190	99.51	206	Thr14Pro (acg/Ccg)	Rv0376c	-	hypothetical protein
456594	0	T	SNP	C	117	122	238	99.58	240	Met76Val (atg/Gtg)	Rv0380c	-	RNA methyltransferase
457452	0	T	SNP	G	103	87	190	100	190	Thr124Thr (aca/acC)	Rv0381c	-	hypothetical protein
459399	0	A	SNP	C	11	49	60	96.77	62
460413	0	C	SNP	T	87	112	159	99.5	200	Lys530Lys (aag/aaA)	Rv0384c	clpB	chaperone protein ClpB
465300	0	C	SNP	T	90	99	189	100	189	Phe630Phe (ttc/ttT)	Rv0386	-	transcriptional regulator
467497	1	C	Ins	G	102	79	181	93.3	181
467508	1	C	Ins	G	105	84	189	95.94	190
467516	0	G	SNP	C	108	95	203	100	203
467526	0	C	SNP	G	107	98	204	100	205
467546	0	G	SNP	C	100	97	192	99.49	198
467557	0	A	SNP	C	103	96	191	100	199
467564	0	A	SNP	C	111	96	204	99.52	208
467585	0	G	SNP	C	104	100	190	100	204
467590	0	T	SNP	C	95	101	187	98.49	199
467621	0	T	SNP	G	114	94	204	100	208
467638	0	G	SNP	T	106	109	215	99.54	216
475178	0	T	SNP	C	97	94	187	100	191	Val80Ala (gtc/gCc)	Rv0395	-	hypothetical protein
477234	0	T	SNP	G	82	39	117	99.18	122	Glu29Asp (gaa/gaC)	Rv0398c	-	hypothetical protein
479124	0	G	SNP	C	102	125	213	100	227	Ile210Met (atc/atG)	Rv0400c	fadE7	acyl-CoA dehydrogenase FadE7
483935	0	T	SNP	G	97	98	195	100	195
484596	0	C	SNP	T	98	101	192	100	199	Pro207Leu (ccg/cTg)	Rv0404	fadD30	long-chain-fatty-acid--AMP ligase FadD30
485811	0	A	Del	GAP	75	68	141	98.62	145		Rv0405	pks6	membrane bound polyketide synthase
489935	0	G	SNP	C	89	112	201	100	201	Thr257Thr (acc/acG)	Rv0406c	-	beta lactamase-like protein
491742	0	T	SNP	C	106	66	165	100	172	Phe320Phe (ttt/ttC)	Rv0407	fgd1	F420-dependent glucose-6-phosphate dehydrogenase		phylo (not Euro-American, M. africanum, M. bovis, M. canettii, M. caprae, M. microti, M. pinipedii, Beijing, Delhi/CAS, EAI)
492150	0	G	SNP	C	98	124	206	99.55	223	Gly122Ala (ggc/gCc)	Rv0408	pta	phosphate acetyltransferase
497491	0	G	SNP	A	105	126	228	100	231	Asp270Asp (gac/gaT)	Rv0411c	glnH	glutamine-binding lipoprotein GlnH		phylo (2)
498531	0	A	SNP	G	119	100	217	100	219	Ala363Ala (gct/gcC)	Rv0412c	-	membrane protein
498557	0	C	SNP	A	117	116	229	99.57	234	Asp355Tyr (gac/Tac)	Rv0412c	-	membrane protein
502589	0	C	SNP	G	106	77	180	100	183	Ser75Cys (tcc/tGc)	Rv0417	thiG	thiazole synthase
503354	0	G	SNP	C	111	82	186	100	193
505974	0	G	SNP	A	74	104	174	100	178	Ala297Thr (gcg/Acg)	Rv0419	lpqM	lipoprotein peptidase LpqM
507029	0	C	Del	GAP	104	122	215	99.12	228
513257	0	T	SNP	C	110	113	218	100	223	Met689Val (atg/Gtg)	Rv0425c	ctpH	metal cation transporting ATPase H
517358	0	T	SNP	C	97	99	188	98.99	198	Asp149Gly (gac/gGc)	Rv0428c	-	GCN5-like N-acetyltransferase
518987	0	C	SNP	T	87	86	170	100	173	Arg85Arg (cgc/cgT)	Rv0430	-	hypothetical protein
524891	0	C	SNP	A	81	98	171	100	179	Gly167Val (ggc/gTc)	Rv0436c	pssA	CDP-diacylglycerol--serineO-phosphatidyltransferase
533547	0	C	SNP	G	105	46	150	100	151	Glu81Asp (gag/gaC)	Rv0444c	rskA	anti-sigma-K factor RskA
534194	0	T	SNP	G	85	109	194	100	194	Glu68Ala (gag/gCg)	Rv0445c	sigK	ECF RNA polymerase sigma factor SigK
541201	0	A	SNP	G	87	115	200	99.51	203	Leu97Leu (ctt/ctC)	Rv0450c	mmpL4	transmembrane transport protein MmpL4
542014	0	C	SNP	G	105	101	201	100	206
542514	0	C	SNP	G	99	108	199	100	207	His125Asp (cat/Gat)	Rv0452	-	transcriptional regulator
546357	0	A	SNP	G	128	82	202	100	210	Thr149Thr (act/acC)	Rv0456c	echA2	enoyl-CoA hydratase EchA2
549363	0	C	SNP	G	101	79	170	100	180	Arg82Pro (cgc/cCc)	Rv0457c	-	peptidase
551525	0	A	SNP	C	114	102	215	100	216	Arg110Arg (aga/Cga)	Rv0459	-	hypothetical protein
555991	0	A	SNP	G	104	92	196	100	196	Cys106Arg (tgc/Cgc)	Rv0465c	-	HTH-type transcriptional regulator
561776	0	C	SNP	T	91	64	154	100	155
561777	0	C	SNP	T	90	65	154	100	155
565655	0	A	SNP	G	109	85	179	100	194
572591	0	C	SNP	T	96	91	183	100	187	Asp294Asp (gac/gaT)	Rv0483	lprQ	lipoprotein LprQ
573262	0	A	SNP	G	108	104	212	100	212	Gly180Gly (ggt/ggC)	Rv0484c	-	short-chain type oxidoreductase
575907	0	C	SNP	T	132	95	219	100	227	Ala187Val (gca/gTa)	Rv0486	mshA	D-inositol 3-phosphate glycosyltransferase		phylo (Beijing)	ethionamide (ETH)
580772	0	T	SNP	A	55	45	83	86.96	115
580774	0	G	Del	GAP	56	13	105	80.23	86
580775	0	G	Del	GAP	56	13	105	82.14	84
580776	0	G	Del	GAP	56	13	105	82.14	84
580777	0	G	Del	GAP	56	13	105	82.14	84
580778	0	C	Del	GAP	56	13	105	81.18	85
580779	0	A	Del	GAP	56	13	105	82.14	84
580780	0	C	Del	GAP	56	13	105	81.18	85
580781	0	C	Del	GAP	56	13	105	81.18	85
580782	0	A	Del	GAP	56	13	105	82.14	84
580783	0	C	Del	GAP	56	13	105	82.14	84
580784	0	C	Del	GAP	56	13	105	82.14	84
580785	0	C	Del	GAP	56	13	105	83.13	83
580786	0	G	Del	GAP	56	13	105	82.14	84
580787	0	C	Del	GAP	56	13	105	82.14	84
580788	0	T	Del	GAP	56	13	105	82.14	84
580789	0	T	Del	GAP	56	13	105	84.15	82
580790	0	G	Del	GAP	56	13	105	83.13	83
580791	0	C	Del	GAP	56	13	105	83.13	83
580792	0	G	Del	GAP	56	13	105	85.19	81
580793	0	G	Del	GAP	56	13	105	83.13	83
580794	0	G	Del	GAP	56	13	105	83.13	83
580795	0	G	Del	GAP	56	13	105	83.13	83
580796	0	G	Del	GAP	56	13	105	83.13	83
580797	0	A	Del	GAP	56	13	105	84.15	82
583171	0	A	SNP	C	107	89	191	100	196	Ser70Ala (tcg/Gcg)	Rv0492c	-	GMC-type oxidoreductase
584171	0	T	SNP	C	135	106	240	100	241	Ser174Gly (agt/Ggt)	Rv0493c	-	hypothetical protein
590436	0	T	SNP	C	86	117	203	100	203	Ala118Ala (gct/gcC)	Rv0500	proC	pyrroline-5-carboxylate reductase
597816	0	A	SNP	G	130	93	222	100	223	Ala206Ala (gca/gcG)	Rv0507	mmpL2	transmembrane transport protein MmpL2
598475	0	G	SNP	A	69	107	171	100	176	Arg426His (cgc/cAc)	Rv0507	mmpL2	transmembrane transport protein MmpL2
599868	0	A	SNP	G	76	94	163	100	170	Arg890Arg (cga/cgG)	Rv0507	mmpL2	transmembrane transport protein MmpL2
605150	0	G	SNP	A	100	113	208	99.53	214	Arg183Arg (cgg/cgA)	Rv0512	hemB	delta-aminolevulinic acid dehydratase
610120	0	T	SNP	G	93	125	205	100	218
611048	0	T	SNP	G	111	100	211	100	211
620625	0	A	SNP	G	90	110	190	100	200	Ile245Met (ata/atG)	Rv0529	ccsA	cytochrome C-type biogenesis protein CcsA
621598	0	C	SNP	T	94	90	183	100	184	Pro231Leu (ccc/cTc)	Rv0530	-	hypothetical protein
623472	0	A	SNP	G	79	29	96	98.18	110	Asp227Gly (gac/gGc)	Rv0532	PE_PGRS6	PE-PGRS family protein PE_PGRS6
623508	0	C	SNP	G	80	17	83	100	97	Ala239Gly (gcc/gGc)	Rv0532	PE_PGRS6	PE-PGRS family protein PE_PGRS6
627485	0	G	SNP	A	95	93	174	100	188	Val80Ile (gtc/Atc)	Rv0536	galE3	UDP-glucose 4-epimerase GalE
628864	0	T	SNP	C	86	109	167	97.99	199	Thr290Ala (acc/Gcc)	Rv0537c	-	integral membrane protein
630722	0	G	SNP	C	90	102	192	99.48	193	Arg228Pro (cgg/cCg)	Rv0538	-	membrane protein
632596	0	A	SNP	G	88	97	175	100	185	Arg75Arg (cga/cgG)	Rv0540	-	hypothetical protein
637319	0	G	SNP	A	98	81	178	100	179	Pro49Ser (cct/Tct)	Rv0545c	pitA	low-affinity inorganic phosphate transporter
640954	0	A	SNP	G	94	107	191	100	201
648002	0	T	SNP	G	115	129	242	100	244	Leu15Arg (ctc/cGc)	Rv0556	-	transmembrane protein
648856	0	T	SNP	C	115	128	241	100	243	Gly107Gly (ggt/ggC)	Rv0557	mgtA	GDP-mannose-dependent alpha-mannosyltransferase		phylo (not Euro-American, M. africanum, M. bovis, M. canettii, M. caprae, M. microti, M. pinipedii, Beijing, Delhi/CAS, EAI)
655986	0	T	SNP	G	103	118	217	99.1	223
657081	0	C	SNP	T	111	91	198	100	202	Val130Val (gtg/gtA)	Rv0565c	-	monooxygenase
657142	0	C	SNP	T	105	81	183	100	186	Arg110His (cgc/cAc)	Rv0565c	-	monooxygenase
659341	0	T	SNP	C	96	96	192	100	192
662911	0	T	SNP	C	117	125	238	100	242	Ala539Ala (gct/gcC)	Rv0570	nrdZ	vitamin B12-dependent ribonucleoside-diphosphate reductase
665293	0	A	SNP	G	97	66	160	100	163	Phe31Leu (ttc/Ctc)	Rv0572c	-	hypothetical protein
669033	0	T	SNP	A	87	127	205	99.53	215	Asp238Val (gac/gTc)	Rv0575c	-	oxidoreductase
669398	0	T	SNP	C	98	90	157	97.92	192	Gln116Gln (caa/caG)	Rv0575c	-	oxidoreductase
670545	0	G	SNP	A	110	126	228	100	236	Arg233His (cgc/cAc)	Rv0576	-	transcriptional regulator
672491	0	C	SNP	G	62	40	99	96.23	106	Gly1142Gly (ggg/ggC)	Rv0578c	PE_PGRS7	PE-PGRS family protein PE_PGRS7
673238	0	A	SNP	G	56	81	116	99.28	138	His893His (cat/caC)	Rv0578c	PE_PGRS7	PE-PGRS family protein PE_PGRS7
673564	0	C	SNP	T	19	10	20	93.55	31	Ala785Thr (gcc/Acc)	Rv0578c	PE_PGRS7	PE-PGRS family protein PE_PGRS7
683829	0	C	SNP	T	105	99	203	100	204	Ala148Ala (gcg/gcA)	Rv0585c	-	integral membrane protein
685461	0	C	SNP	G	96	116	212	100	212	Ala111Ala (gcc/gcG)	Rv0587	yrbE2A	hypothetical protein
685608	0	T	SNP	C	103	123	213	100	226	Leu160Leu (ctt/ctC)	Rv0587	yrbE2A	hypothetical protein
686264	0	G	SNP	A	78	124	196	99.51	203	Ala113Thr (gcg/Acg)	Rv0588	-	hypothetical protein
686972	0	T	SNP	C	77	79	143	100	156	Phe51Ser (ttc/tCc)	Rv0589	mce2A	Mce family protein Mce2A
688344	1	G	Ins	A	99	92	191	97.95	193
688792	1	T	Ins	G	110	76	186	89.42	187
690450	0	A	SNP	C	80	90	167	98.27	173	Ala464Ala (gca/gcC)	Rv0591	mce2C	Mce family protein Mce2C
690465	0	T	SNP	G	86	87	168	100	173	Leu469Leu (ctt/ctG)	Rv0591	mce2C	Mce family protein Mce2C
694531	0	A	SNP	G	98	108	201	100	206	Asn432Ser (aac/aGc)	Rv0594	mce2F	Mce family protein Mce2F
696917	0	G	SNP	T	102	107	207	100	209
698968	0	G	SNP	A	85	107	189	100	192	Gly9Gly (ggc/ggT)	Rv0601c	-	two component sensor kinase HK2
699840	0	A	SNP	C	93	82	174	100	175
707334	0	T	SNP	C	89	116	202	98.56	208	Thr728Ala (acc/Gcc)	Rv0613c	-	hypothetical protein
712693	0	A	SNP	G	9	100	107	99.09	110
713041	0	C	SNP	T	109	54	163	100	163	Ser109Leu (tcg/tTg)	Rv0620	galK	galactokinase
713310	0	T	SNP	C	104	120	224	100	224	Cys199Arg (tgt/Cgt)	Rv0620	galK	galactokinase
721373	0	T	SNP	G	93	97	189	100	190	Glu120Asp (gaa/gaC)	Rv0629c	recD	exonuclease V subunit alpha RecD
725190	0	G	SNP	A	81	95	175	99.44	177	Phe1039Phe (ttc/ttT)	Rv0631c	recC	exonuclease V subunit gamma RecC
738522	0	T	SNP	G	97	95	184	100	192	Glu213Asp (gaa/gaC)	Rv0644c	mmaA2	cyclopropane mycolic acid synthase CmaA
741849	0	G	SNP	A	97	120	205	100	217	His257Tyr (cac/Tac)	Rv0647c	-	hypothetical protein
754186	0	A	SNP	G	98	117	210	100	215	Leu75Pro (ctc/cCc)	Rv0658c	-	integral membrane protein
757139	0	C	SNP	A	109	115	219	99.56	225	Arg335Ser (cgc/Agc)	Rv0663	atsD	arylsulfatase AtsD
757182	0	A	SNP	G	123	89	201	100	212	Asp349Gly (gac/gGc)	Rv0663	atsD	arylsulfatase AtsD
761155	0	C	SNP	T	99	107	204	96.71	213	Ser450Leu (tcg/tTg)	Rv0667	rpoB	DNA-directed RNA polymerase subunit beta	rifampicin (RMP)		rifampicin (RMP)
763031	0	T	SNP	C	85	88	173	100	173	Ala1075Ala (gct/gcC)	Rv0667	rpoB	DNA-directed RNA polymerase subunit beta		phylo (4)	rifampicin (RMP)
764924	0	G	SNP	A	121	96	213	100	217	Gly519Ser (ggc/Agc)	Rv0668	rpoC	DNA-directed RNA polymerase subunit beta'
767414	0	G	SNP	A	56	102	158	100	158
773497	0	C	SNP	A	77	70	142	100	147	Phe125Leu (ttc/ttA)	Rv0673	echA4	enoyl-CoA hydratase EchA4
775639	0	T	SNP	C	95	116	211	100	211	Ile948Val (att/Gtt)	Rv0676c	mmpL5	transmembrane transport protein MmpL5
776100	0	G	SNP	A	113	127	236	99.59	241	Thr794Ile (acc/aTc)	Rv0676c	mmpL5	transmembrane transport protein MmpL5
776182	0	C	SNP	T	90	120	209	100	210	Asp767Asn (gac/Aac)	Rv0676c	mmpL5	transmembrane transport protein MmpL5
779615	0	G	SNP	C	129	132	250	100	261	Asn142Lys (aac/aaG)	Rv0679c	-	hypothetical protein
779765	0	G	SNP	A	88	106	191	100	194	Asp92Asp (gac/gaT)	Rv0679c	-	hypothetical protein
781395	0	T	SNP	C	90	97	183	100	187							streptomycin (SM)
791249	0	C	SNP	T	119	124	236	99.59	244	Ala140Thr (gcc/Acc)	Rv0691c	-	mycofactocin biosynthesis transcriptional regulator MftR
797736	0	C	SNP	T	102	117	217	100	219	Leu268Leu (ctc/ctT)	Rv0697	-	dehydrogenase		phylo (2,2,1)
798355	0	G	SNP	C	92	110	193	99.51	203	Ala475Pro (gcc/Ccc)	Rv0697	-	dehydrogenase
799666	0	A	SNP	G	113	105	204	100	218	Asp13Gly (gac/gGc)	Rv0699	-	hypothetical protein
804411	0	A	SNP	T	122	109	227	100	231	Ser44Cys (agt/Tgt)	Rv0707	rpsC	30S ribosomal protein S3
811753	0	C	SNP	T	86	105	189	100	191	His4His (cac/caT)	Rv0715	rplX	50S ribosomal protein L24
816122	0	G	SNP	A	74	76	148	100	150	Ala154Thr (gcg/Acg)	Rv0724	sppA	protease IV SppA
820483	0	G	SNP	T	87	74	157	100	161	Ala6Asp (gcc/gAc)	Rv0727c	fucA	L-fuculose phosphate aldolase FucA
820752	0	C	SNP	T	123	82	200	99.51	206	Arg242His (cgc/cAc)	Rv0728c	serA2	D-3-phosphoglycerate dehydrogenase SerA
830868	1	G	Ins	G	78	80	158	92.4	159		Rv0739	-	hypothetical protein
830868	2	G	Ins	C	78	81	159	92.98	159		Rv0739	-	hypothetical protein
835611	0	C	SNP	T	101	114	201	100	215	Thr153Met (acg/aTg)	Rv0745	-	hypothetical protein
836272	0	A	SNP	G	85	32	107	99.15	118	Glu191Gly (gag/gGg)	Rv0746	PE_PGRS9	PE-PGRS family protein PE_PGRS9
836291	0	A	SNP	G	87	27	101	100	114	Gly197Gly (gga/ggG)	Rv0746	PE_PGRS9	PE-PGRS family protein PE_PGRS9
836538	0	A	SNP	G	67	72	117	100	139	Asn280Asp (aac/Gac)	Rv0746	PE_PGRS9	PE-PGRS family protein PE_PGRS9
836658	0	A	SNP	G	112	79	189	100	191	Thr320Ala (acc/Gcc)	Rv0746	PE_PGRS9	PE-PGRS family protein PE_PGRS9
837033	0	A	SNP	G	32	101	133	100	133	Thr445Ala (acc/Gcc)	Rv0746	PE_PGRS9	PE-PGRS family protein PE_PGRS9
838990	0	C	SNP	G	30	19	49	89.09	55	Ala180Ala (gcc/gcG)	Rv0747	PE_PGRS10	PE-PGRS family protein PE_PGRS10
839123	0	A	SNP	G	42	22	61	100	64	Arg225Gly (agg/Ggg)	Rv0747	PE_PGRS10	PE-PGRS family protein PE_PGRS10
839129	0	C	SNP	G	42	23	61	100	65	Arg227Gly (cgc/Ggc)	Rv0747	PE_PGRS10	PE-PGRS family protein PE_PGRS10
839194	0	A	SNP	G	47	28	73	100	75	Thr248Thr (aca/acG)	Rv0747	PE_PGRS10	PE-PGRS family protein PE_PGRS10
839334	0	A	SNP	G	28	47	51	96.15	78	Lys295Arg (aaa/aGa)	Rv0747	PE_PGRS10	PE-PGRS family protein PE_PGRS10
839348	0	A	SNP	G	27	37	64	100	64	Ser300Gly (agc/Ggc)	Rv0747	PE_PGRS10	PE-PGRS family protein PE_PGRS10
840003	0	C	SNP	G	6	4	9	90.91	11	Ala518Gly (gcc/gGc)	Rv0747	PE_PGRS10	PE-PGRS family protein PE_PGRS10
840016	0	G	SNP	A	6	12	18	85.71	21	Gly522Gly (ggg/ggA)	Rv0747	PE_PGRS10	PE-PGRS family protein PE_PGRS10
840017	0	G	SNP	A	4	12	10	84.21	19	Ala523Thr (gcc/Acc)	Rv0747	PE_PGRS10	PE-PGRS family protein PE_PGRS10
840018	0	C	SNP	G	6	13	18	86.36	22	Ala523Gly (gcc/gGc)	Rv0747	PE_PGRS10	PE-PGRS family protein PE_PGRS10
840496	0	C	SNP	G	16	11	27	90	30	Gly682Gly (ggc/ggG)	Rv0747	PE_PGRS10	PE-PGRS family protein PE_PGRS10
840794	0	A	SNP	G	6	68	73	98.67	75	Ser782Gly (agc/Ggc)	Rv0747	PE_PGRS10	PE-PGRS family protein PE_PGRS10
841764	0	G	SNP	C	108	119	220	99.56	228	Thr37Thr (acc/acG)	Rv0749A	-	hypothetical protein
842030	0	C	SNP	T	78	98	172	100	176
847995	0	T	SNP	C	94	59	152	98.71	155
852910	0	C	SNP	T	129	94	219	100	223	Pro172Leu (ccc/cTc)	Rv0758	phoR	two component system response sensor kinase PhoR
854253	0	C	Del	GAP	109	85	184	91.94	211
857696	0	A	SNP	G	83	114	196	100	197	Ala114Ala (gct/gcC)	Rv0764c	cyp51	lanosterol 14-alpha demethylase
861216	0	T	SNP	G	100	103	201	100	203	Leu102Arg (ctc/cGc)	Rv0768	aldA	aldehyde dehydrogenase AldA
866051	0	G	SNP	A	93	91	182	100	184	Arg447Cys (cgc/Tgc)	Rv0773c	ggtA	bifunctional cephalosporin acylase/gamma-glutamyltranspeptidase
868663	0	G	SNP	A	87	91	177	100	178	Arg86Gln (cga/cAa)	Rv0775	-	hypothetical protein
874835	1	C	Ins	C	118	123	241	97.18	241
874835	2	C	Ins	G	118	122	240	96.77	241
876141	0	G	SNP	T	122	90	205	100	212
880562	0	G	SNP	T	118	106	223	100	224	Cys408Phe (tgc/tTc)	Rv0785	-	KsdD-like steroid dehydrogenase
882257	0	T	SNP	C	78	115	185	99.48	194	Tyr267His (tac/Cac)	Rv0787	-	hypothetical protein
890549	0	G	SNP	A	47	107	153	100	154	Trp54_ (tgg/tgA)	Rv0797	-	insertion sequence element IS1547 transposase
891011	0	A	SNP	G	78	49	114	99.22	128	Leu208Leu (cta/ctG)	Rv0797	-	insertion sequence element IS1547 transposase
892416	0	C	SNP	T	115	136	249	99.6	252	Val286Val (gtg/gtA)	Rv0799c	-	hypothetical protein
893733	0	T	SNP	G	109	98	207	99.52	208	Leu139Arg (ctg/cGg)	Rv0800	pepC	M18 family aminopeptidase
900221	0	T	SNP	C	117	85	194	100	202	Val370Val (gta/gtG)	Rv0806c	cpsY	exopolysaccharide phosphotransferase CpsY
903537	0	G	SNP	T	101	97	196	100	198	Arg476Leu (cgg/cTg)	Rv0808	purF	amidophosphoribosyltransferase
903550	0	T	SNP	C	108	89	196	100	197	Ala480Ala (gct/gcC)	Rv0808	purF	amidophosphoribosyltransferase
903913	0	T	SNP	C	117	85	199	100	202	Gly63Gly (ggt/ggC)	Rv0809	purM	phosphoribosylformylglycinamidine cyclo-ligase PurM
906857	0	A	SNP	G	82	108	190	100	190	Ile145Met (ata/atG)	Rv0812	-	amino acid aminotransferase
908186	0	T	SNP	C	105	84	186	98.95	191	Thr100Ala (acc/Gcc)	Rv0814c	-	hypothetical protein
909166	0	C	SNP	T	102	144	244	100	246	Leu51Leu (ctg/ctA)	Rv0815c	cysA2	thiosulfate sulfurtransferase CysA
916686	0	G	Del	GAP	100	94	193	97.98	198		Rv0823c	-	tRNA-dihydrouridine synthase
916687	0	G	Del	GAP	100	94	193	100	194		Rv0823c	-	tRNA-dihydrouridine synthase
916688	0	A	Del	GAP	100	94	193	100	194		Rv0823c	-	tRNA-dihydrouridine synthase
916690	0	C	SNP	A	90	98	184	100	188	Ala319Ala (gcg/gcT)	Rv0823c	-	tRNA-dihydrouridine synthase
919351	0	A	SNP	C	107	89	186	99.49	197	Phe68Cys (ttc/tGc)	Rv0825c	-	hypothetical protein
921813	0	C	SNP	G	65	94	153	100	159
925453	0	C	SNP	T	89	58	140	100	147	Ala31Ala (gcc/gcT)	Rv0833	PE_PGRS13	PE-PGRS family protein PE_PGRS13
927110	0	A	SNP	G	25	15	40	100	40	Ser584Gly (agt/Ggt)	Rv0833	PE_PGRS13	PE-PGRS family protein PE_PGRS13
927385	0	A	SNP	G	31	14	43	100	45	Gly675Gly (gga/ggG)	Rv0833	PE_PGRS13	PE-PGRS family protein PE_PGRS13
931123	0	T	SNP	C	117	117	230	99.57	235	Tyr57Tyr (tat/taC)	Rv0835	lpqQ	lipoprotein LpqQ		phylo (not 4)
932280	0	T	SNP	C	108	100	204	100	208	_218Trp (tag/tGg)	Rv0836c	-	hypothetical protein
934230	0	C	SNP	G	122	99	218	100	221
934611	0	G	SNP	T	110	103	198	100	213
940602	0	C	SNP	G	112	96	208	100	208	Gly169Arg (ggt/Cgt)	Rv0844c	narL	nitrate/nitrite response transcriptional regulator NarL
941845	0	C	SNP	A	101	101	199	100	202	Ala219Glu (gcg/gAg)	Rv0845	-	sensor histidine kinase NarS
945214	0	G	SNP	A	90	86	170	100	176	Gly93Ser (ggt/Agt)	Rv0848	cysK2	cysteine synthase CysK
949535	0	T	SNP	C	101	110	211	100	211	Ala528Ala (gca/gcG)	Rv0853c	pdc	alpha-keto-acid decarboxylase
951702	0	C	SNP	T	91	103	191	100	194	Ala24Val (gcc/gTc)	Rv0855	far	fatty-acid-CoA racemase
954101	0	C	SNP	T	111	94	195	100	205	Ala274Thr (gcc/Acc)	Rv0858c	dapC	N-succinyldiaminopimelate aminotransferase DapC
954468	0	C	SNP	G	96	97	187	100	193	Ala151Ala (gcg/gcC)	Rv0858c	dapC	N-succinyldiaminopimelate aminotransferase DapC
955524	0	A	SNP	G	106	89	191	100	195	Ser150Gly (agc/Ggc)	Rv0859	-	acyltransferase
957117	0	T	SNP	C	94	93	174	100	187	Asp275Asp (gat/gaC)	Rv0860	fadB	fatty oxidation protein FadB
960367	0	A	SNP	G	109	106	213	100	215	Leu749Ser (ttg/tCg)	Rv0862c	-	hypothetical protein
961227	0	G	SNP	A	109	120	227	100	229	Ala462Ala (gcc/gcT)	Rv0862c	-	hypothetical protein
968426	1	A	Ins	G	73	93	166	76.5	166		Rv0872c	PE_PGRS15	PE-PGRS family protein PE_PGRS15
968426	2	A	Ins	C	73	93	166	76.5	166		Rv0872c	PE_PGRS15	PE-PGRS family protein PE_PGRS15
968426	3	A	Ins	C	73	93	166	76.5	166		Rv0872c	PE_PGRS15	PE-PGRS family protein PE_PGRS15
968426	4	A	Ins	G	73	93	166	76.5	166		Rv0872c	PE_PGRS15	PE-PGRS family protein PE_PGRS15
968426	5	A	Ins	G	73	92	165	76.04	166		Rv0872c	PE_PGRS15	PE-PGRS family protein PE_PGRS15
968426	6	A	Ins	G	73	93	166	76.5	166		Rv0872c	PE_PGRS15	PE-PGRS family protein PE_PGRS15
968426	7	A	Ins	T	72	93	165	76.04	166		Rv0872c	PE_PGRS15	PE-PGRS family protein PE_PGRS15
968426	8	A	Ins	T	73	93	166	76.5	166		Rv0872c	PE_PGRS15	PE-PGRS family protein PE_PGRS15
968426	9	A	Ins	G	72	92	164	75.58	166		Rv0872c	PE_PGRS15	PE-PGRS family protein PE_PGRS15
969762	0	C	SNP	G	85	61	120	99.32	147	Gly161Gly (ggg/ggC)	Rv0872c	PE_PGRS15	PE-PGRS family protein PE_PGRS15
972980	0	C	SNP	T	100	81	168	100	181	Gly243Ser (ggc/Agc)	Rv0874c	-	hypothetical protein
976897	1	T	Ins	G	43	49	92	75.41	93		Rv0878c	PPE13	PPE family protein PPE13
979704	0	G	SNP	C	87	112	199	100	199	Gly115Arg (ggc/Cgc)	Rv0881	-	tRNA/rRNA methyltransferase
986463	0	G	SNP	C	110	159	269	100	269
987585	1	A	Ins	G	94	100	194	85.84	194		Rv0888	-	hypothetical protein
990001	0	G	SNP	C	98	119	214	100	217	Pro866Ala (ccc/Gcc)	Rv0890c	-	HTH-type transcriptional regulator
991896	0	T	SNP	C	82	134	208	99.54	217	Glu234Gly (gag/gGg)	Rv0890c	-	HTH-type transcriptional regulator
993346	0	A	SNP	C	123	122	235	99.59	246	Val37Gly (gtt/gGt)	Rv0891c	-	hypothetical protein
996205	0	T	SNP	C	103	98	187	100	201	Lys31Glu (aag/Gag)	Rv0893c	-	S-adenosylmethionine-dependentmethyltransferase
996346	0	G	SNP	A	114	123	234	99.58	238
1010204	1	C	Ins	G	132	124	256	94.46	256		Rv0907	-	hypothetical protein
1011511	0	A	SNP	C	115	76	187	99.48	192	Tyr459Ser (tac/tCc)	Rv0907	-	hypothetical protein
1022003	0	A	SNP	C	111	132	231	100	243
1024346	0	A	SNP	G	92	121	212	99.53	214	Ser46Gly (agt/Ggt)	Rv0918	-	hypothetical protein
1025106	0	T	SNP	C	128	133	253	100	261	Phe141Phe (ttt/ttC)	Rv0919	-	GCN5-like N-acetyltransferase
1028217	0	G	SNP	A	99	116	214	100	215	Gly178Asp (ggc/gAc)	Rv0922	-	transposase
1034209	0	G	Del	GAP	104	104	200	99.52	209		Rv0927c	-	oxidoreductase
1034210	0	C	Del	GAP	104	104	200	99.52	209		Rv0927c	-	oxidoreductase
1034211	0	T	Del	GAP	104	104	200	100	208		Rv0927c	-	oxidoreductase
1034758	0	C	SNP	T	92	104	195	100	196
1037012	0	T	SNP	C	105	94	198	100	199	Met5Thr (atg/aCg)	Rv0930	pstA1	phosphate ABC transporter permease PstA
1037911	0	C	SNP	T	134	109	232	100	243	Arg305_ (cga/Tga)	Rv0930	pstA1	phosphate ABC transporter permease PstA
1040251	0	C	SNP	A	100	84	182	99.46	185	Pro266Pro (ccg/ccT)	Rv0932c	pstS2	phosphate ABC transporter substrate-binding lipoprotein PstS
1047165	0	T	SNP	C	76	85	158	100	161	Cys344Arg (tgc/Cgc)	Rv0938	ligD	multifunctional non-homologous end joining DNA repair protein/ATP dependent DNA ligase LigD
1054784	0	C	SNP	G	107	84	185	99.48	192	Arg180Gly (cgc/Ggc)	Rv0945	-	oxidoreductase
1068151	0	T	SNP	C	106	131	235	100	237	His197His (cat/caC)	Rv0956	purN	phosphoribosylglycinamide formyltransferase PurN
1068432	0	A	SNP	G	109	92	197	100	201	Pro76Pro (cca/ccG)	Rv0957	purH	bifunctionalphosphoribosylaminoimidazolecarboxamide formyltransferase/inosinemonophosphate cyclohydrolase
1070702	0	T	SNP	C	141	61	197	100	202	Ser274Pro (tcc/Ccc)	Rv0958	-	magnesium chelatase
1071966	0	A	SNP	G	117	115	211	100	232	Asn238Asp (aac/Gac)	Rv0959	-	hypothetical protein
1074558	0	G	SNP	A	97	87	179	100	184	Pro186Leu (ccc/cTc)	Rv0962c	lprP	lipoprotein LprP
1075279	0	T	SNP	C	83	121	199	100	204
1076309	0	G	SNP	T	121	85	202	100	206	Pro124Thr (cct/Act)	Rv0964c	-	hypothetical protein
1076689	0	A	SNP	C	95	84	179	99.44	180
1076880	0	C	SNP	T	74	86	159	100	160	Ala106Ala (gcg/gcA)	Rv0965c	-	hypothetical protein
1077312	0	A	SNP	G	116	88	202	100	204	Val175Ala (gtg/gCg)	Rv0966c	-	hypothetical protein
1079927	0	C	SNP	A	96	122	215	100	218	Thr395Thr (acc/acA)	Rv0969	ctpV	copper-exporting ATPase
1080192	0	G	SNP	A	104	98	200	100	202	Asp484Asn (gat/Aat)	Rv0969	ctpV	copper-exporting ATPase
1081681	0	T	SNP	C	93	92	176	100	185	Val210Val (gtt/gtC)	Rv0970	-	integral membrane protein
1087193	0	G	SNP	C	94	89	178	99.46	184	Asn51Lys (aac/aaG)	Rv0974c	accD2	acetyl-/propionyl-CoA carboxylase subunit beta
1090188	1	A	Ins	G	95	114	209	97.21	209
1093406	0	A	SNP	G	70	113	172	99.46	184	Val317Val (gtt/gtC)	Rv0978c	PE_PGRS17	PE-PGRS family protein PE_PGRS17
1095644	0	C	SNP	T	10	20	29	100	30	Ala270Thr (gcg/Acg)	Rv0980c	PE_PGRS18	PE-PGRS family protein PE_PGRS18
1096299	0	C	SNP	G	12	7	19	100	19	Ala51Ala (gcg/gcC)	Rv0980c	PE_PGRS18	PE-PGRS family protein PE_PGRS18
1096398	0	C	SNP	T	11	15	25	100	26	Ala18Ala (gcg/gcA)	Rv0980c	PE_PGRS18	PE-PGRS family protein PE_PGRS18
1096567	0	A	SNP	G	42	6	46	90.57	53
1096633	0	T	SNP	G	85	39	117	100	124
1097220	0	C	SNP	T	81	96	174	100	177	Ser133Ser (tcc/tcT)	Rv0981	mprA	two-component response regulator MrpA
1097442	0	C	SNP	T	70	93	160	100	163	Asp207Asp (gac/gaT)	Rv0981	mprA	two-component response regulator MrpA
1098523	0	T	SNP	A	119	95	205	100	214	Leu339His (ctt/cAt)	Rv0982	mprB	two component histidine-protein kinase/phosphatase MprB
1099058	0	G	SNP	A	93	106	194	100	199
1100234	0	T	SNP	C	109	97	206	99.52	207	Leu390Pro (ctg/cCg)	Rv0983	pepD	serine protease PepD
1102117	0	G	SNP	A	97	100	181	100	197	Val105Val (gtg/gtA)	Rv0986	-	adhesion component ABC transporter ATP-binding protein
1102468	0	C	SNP	A	72	82	153	100	154	Gly222Gly (ggc/ggA)	Rv0986	-	adhesion component ABC transporter ATP-binding protein
1102646	0	G	SNP	A	98	84	178	100	182	Ala35Ala (gcg/gcA)	Rv0987	-	adhesion component ABC transporter permease
1103656	0	C	SNP	T	88	114	197	100	202	Ala372Val (gcc/gTc)	Rv0987	-	adhesion component ABC transporter permease
1104690	0	T	SNP	G	98	82	171	100	180	Phe717Val (ttc/Gtc)	Rv0987	-	adhesion component ABC transporter permease
1105686	0	C	SNP	G	90	78	167	100	168	Leu191Val (ctg/Gtg)	Rv0988	-	hypothetical protein
1105687	0	T	SNP	C	88	83	167	100	171	Leu191Pro (ctg/cCg)	Rv0988	-	hypothetical protein
1106422	0	T	SNP	C	118	109	217	100	227	Ile321Val (ata/Gta)	Rv0989c	grcC2	polyprenyl-diphosphate synthase GrcC
1107940	0	A	SNP	C	110	85	194	100	195	Ser54Ala (tcc/Gcc)	Rv0990c	-	hypothetical protein
1108521	0	G	SNP	A	106	111	208	100	217
1109975	0	A	SNP	G	113	106	218	100	219	Gln235Arg (cag/cGg)	Rv0993	galU	UTP--glucose-1-phosphate uridylyltransferase
1111678	0	G	SNP	A	89	114	201	100	203	Gly23Ser (ggc/Agc)	Rv0995	rimJ	ribosomal-protein-alanine acetyltransferase RimJ
1126889	0	G	SNP	C	88	122	205	100	210	Arg39Gly (cgc/Ggc)	Rv1007c	metS	methionine--tRNA ligase
1127493	0	T	SNP	C	111	108	214	100	219	Asn135Asn (aat/aaC)	Rv1008	tatD	deoxyribonuclease TatD
1127648	0	C	SNP	A	73	132	199	100	205	Thr187Asn (acc/aAc)	Rv1008	tatD	deoxyribonuclease TatD
1144585	0	A	SNP	G	86	85	166	100	171	Arg8Gly (agg/Ggg)	Rv1023	eno	enolase
1145848	0	A	SNP	C	97	107	180	100	204	Lys429Gln (aaa/Caa)	Rv1023	eno	enolase
1148259	0	A	SNP	G	134	108	235	100	242
1148930	0	C	SNP	T	85	123	204	100	208	Gly60Ser (ggt/Agt)	Rv1027c	kdpE	transcriptional regulator KdpE
1149551	0	C	SNP	T	115	111	216	99.56	227	Glu712Glu (gag/gaA)	Rv1028c	kdpD	sensor protein KdpD
1150585	0	G	SNP	A	25	102	124	94.07	135	Pro368Ser (ccc/Tcc)	Rv1028c	kdpD	sensor protein KdpD
1151054	0	C	SNP	G	109	121	223	100	230	Ser211Ser (tcg/tcC)	Rv1028c	kdpD	sensor protein KdpD
1153478	0	T	SNP	G	100	91	190	100	191	Ser489Ser (tct/tcG)	Rv1029	kdpA	potassium-transporting ATPase subunit A
1160770	0	T	SNP	A	106	101	202	100	207	Gln20Leu (cag/cTg)	Rv1037c	esxI	ESAT-6 like protein EsxI
1163134	0	T	SNP	C	96	119	201	100	215	Gly81Gly (gga/ggG)	Rv1040c	PE8	PE family protein PE8
1164336	0	G	SNP	A	120	94	210	99.53	215
1165114	0	C	SNP	T	87	100	187	100	187	Gly129Glu (gga/gAa)	Rv1042c	-	IS2-like transposase
1165521	1	T	Ins	A	87	105	192	96.48	192
1168010	0	C	Del	GAP	106	94	189	97.56	205		Rv1045	-	hypothetical protein
1168715	1	C	Ins	T	88	102	190	96.45	192
1168776	0	T	SNP	G	75	97	171	100	172
1172085	0	C	SNP	A	84	79	161	100	163	Glu23Asp (gag/gaT)	Rv1048c	-	hypothetical protein
1173597	0	G	SNP	A	123	105	217	100	228	Gln239Gln (cag/caA)	Rv1050	-	oxidoreductase
1173750	0	G	SNP	T	97	123	219	100	220	Ala290Ala (gcg/gcT)	Rv1050	-	oxidoreductase
1175343	0	C	SNP	T	109	97	202	100	206
1177157	0	G	SNP	A	121	109	230	99.14	232
1178116	0	T	SNP	C	87	130	217	98.64	220	Thr163Thr (act/acC)	Rv1056	-	hypothetical protein
1190093	0	A	SNP	C	100	75	173	91.62	191	Leu111Trp (ttg/tGg)	Rv1067c	PE_PGRS19	PE-PGRS family protein PE_PGRS19
1191497	0	T	SNP	A	5	6	10	84.62	13	Thr218Ser (acg/Tcg)	Rv1068c	PE_PGRS20	PE-PGRS family protein PE_PGRS20
1191741	0	G	SNP	A	66	30	95	84.96	113	Tyr136Tyr (tac/taT)	Rv1068c	PE_PGRS20	PE-PGRS family protein PE_PGRS20
1197157	0	T	SNP	G	118	89	206	99.04	209
1198656	0	C	SNP	T	88	84	163	100	172	Val240Ile (gtc/Atc)	Rv1074c	fadA3	beta-ketoacyl CoA thiolase FadA
1200418	0	A	SNP	G	79	76	145	100	155
1201581	0	A	SNP	C	110	82	192	100	192	Gln272Pro (cag/cCg)	Rv1076	lipU	lipase LipU
1211369	0	A	SNP	C	84	99	182	99.46	184	Ser259Arg (agc/Cgc)	Rv1086	-	(2Z,6E)-farnesyl diphosphate synthase
1212432	0	C	SNP	A	7	42	31	79.03	62	Gly291Gly (ggc/ggA)	Rv1087	PE_PGRS21	PE-PGRS family protein PE_PGRS21
1214125	0	G	SNP	T	94	102	193	100	196
1215105	0	T	Del	GAP	84	111	191	98.98	197
1215742	0	G	SNP	A	84	75	159	100	159
1215743	0	C	SNP	A	83	76	159	100	159
1217065	0	C	SNP	A	70	93	143	98.19	166	Ala199Ala (gcc/gcA)	Rv1091	PE_PGRS22	PE-PGRS family protein PE_PGRS22
1217157	0	A	SNP	C	126	67	186	98.97	195	Asp230Ala (gac/gCc)	Rv1091	PE_PGRS22	PE-PGRS family protein PE_PGRS22
1218658	0	G	SNP	C	82	92	174	97.21	179	Gly730Gly (ggg/ggC)	Rv1091	PE_PGRS22	PE-PGRS family protein PE_PGRS22
1218896	0	G	SNP	A	95	100	182	100	195	Gly810Ser (ggc/Agc)	Rv1091	PE_PGRS22	PE-PGRS family protein PE_PGRS22
1220680	0	T	SNP	C	102	103	200	94.47	217	Val36Ala (gta/gCa)	Rv1093	glyA1	serine hydroxymethyltransferase
1224367	0	T	SNP	C	32	6	31	97.44	39
1227830	0	G	SNP	T	120	93	211	100	213	Thr285Thr (acc/acA)	Rv1099c	glpX	fructose 1,6-bisphosphatase
1230778	0	G	SNP	A	125	103	224	100	228	Thr65Ile (acc/aTc)	Rv1102c	mazF3	mRNA interferase MazF3
1232752	0	A	SNP	G	92	79	159	100	171
1238483	0	G	SNP	A	89	91	176	99.45	181	Val77Ile (gtc/Atc)	Rv1112	-	GTP-binding protein
1248382	0	A	SNP	G	118	100	218	100	218	Ser101Gly (agc/Ggc)	Rv1125	-	hypothetical protein
1248936	0	G	SNP	C	130	99	228	100	229	Pro285Pro (ccg/ccC)	Rv1125	-	hypothetical protein
1248978	0	T	SNP	C	119	121	230	100	240	Ala299Ala (gct/gcC)	Rv1125	-	hypothetical protein
1250340	0	A	SNP	G	128	126	254	99.22	256	Ala355Ala (gct/gcC)	Rv1127c	ppdK	pyruvate, phosphate dikinase PpdK
1251199	0	C	SNP	T	112	94	206	100	206	Gly69Glu (gga/gAa)	Rv1127c	ppdK	pyruvate, phosphate dikinase PpdK
1252054	0	G	Del	GAP	95	116	220	99.06	213		Rv1128c	-	hypothetical protein
1252164	0	T	SNP	C	109	144	233	98.83	256	Glu270Gly (gaa/gGa)	Rv1128c	-	hypothetical protein
1254562	0	A	SNP	G	96	94	176	100	190	Asp3Gly (gat/gGt)	Rv1130	prpD	methylcitrate dehydratase PrpD
1265070	0	G	SNP	T	81	97	177	100	178	Gly13Cys (ggt/Tgt)	Rv1138a	-	hypothetical protein
1273250	1	G	Ins	A	130	97	227	98.27	229		Rv1145	-	transmembrane transport protein
1275957	0	T	SNP	C	90	110	196	100	200
1276588	0	C	SNP	G	71	85	149	100	156	Ala387Ala (gcg/gcC)	Rv1148c	-	hypothetical protein
1278278	0	G	SNP	A	86	84	169	100	170	Gly129Glu (gga/gAa)	Rv1149	-	transposase
1279968	0	G	SNP	C	98	131	229	99.57	230	Gly105Ala (ggg/gCg)	Rv1152	-	transcriptional regulator
1281118	0	T	SNP	C	111	101	206	100	212	Thr123Ala (acg/Gcg)	Rv1154c	-	hypothetical protein
1281771	0	T	SNP	C	84	92	170	100	176	Ser115Pro (tcg/Ccg)	Rv1155	-	pyridoxine/pyridoxamine 5'-phosphate oxidase
1285001	0	A	SNP	C	113	88	199	100	201	Thr4Pro (acc/Ccc)	Rv1159	pimE	polyprenol-phosphate-mannose-dependent alpha-(1-2)-phosphatidylinositol pentamannoside mannosyltransferase
1286766	0	G	SNP	C	101	128	226	100	229	Gly58Arg (gga/Cga)	Rv1160	mutT2	8-oxo-dGTP diphosphatase
1288698	0	G	SNP	A	107	80	185	100	187	Gly457Gly (ggg/ggA)	Rv1161	narG	nitrate reductase subunit alpha
1292102	0	A	SNP	G	84	91	175	99.43	176	Pro346Pro (cca/ccG)	Rv1162	narH	nitrate reductase subunit beta
1293333	0	C	SNP	G	33	100	132	100	133	Pro179Arg (ccg/cGg)	Rv1163	narJ	nitrate reductase subunit delta
1295709	0	C	SNP	T	102	124	223	100	226	Gly514Gly (ggc/ggT)	Rv1165	typA	GTP-binding translation elongation factor
1298946	1	T	Ins	G	73	57	130	88.44	130		Rv1168c	PPE17	PPE family protein PPE17
1299305	0	G	SNP	A	77	107	181	100	184	Pro167Leu (ccg/cTg)	Rv1168c	PPE17	PPE family protein PPE17
1306259	0	A	SNP	G	89	90	179	99.44	180	Ala656Ala (gct/gcC)	Rv1175c	fadH	NADPH dependent 2,4-dienoyl-CoA reductase FadH
1307598	0	C	SNP	G	114	119	214	99.57	234	Cys210Ser (tgc/tCc)	Rv1175c	fadH	NADPH dependent 2,4-dienoyl-CoA reductase FadH
1313337	1	A	Ins	G	4	25	29	90.62	29
1313338	0	A	SNP	C	4	25	29	100	29
1315191	0	A	SNP	C	106	136	234	100	242	_489Tyr (taa/taC)	Rv1180	pks3	polyketide beta-ketoacyl synthase
1315884	0	G	SNP	A	86	103	185	98.95	191	Ala217Ala (gcg/gcA)	Rv1181	pks4	polyketide beta-ketoacyl synthase
1317655	0	C	SNP	T	134	116	244	100	250	Leu808Leu (ctg/Ttg)	Rv1181	pks4	polyketide beta-ketoacyl synthase
1322741	0	A	SNP	G	114	135	238	100	249	Thr408Ala (act/Gct)	Rv1183	mmpL10	transmembrane transport protein MmpL10
1327890	0	G	SNP	A	134	124	248	100	258	Asp472Asp (gac/gaT)	Rv1186c	-	hypothetical protein
1328687	0	G	SNP	C	81	107	182	100	188	Pro207Ala (ccc/Gcc)	Rv1186c	-	hypothetical protein
1329234	0	G	SNP	A	73	96	165	99.41	170	Asp24Asp (gac/gaT)	Rv1186c	-	hypothetical protein
1333669	0	T	SNP	G	105	99	202	99.51	205	Gly230Gly (ggt/ggG)	Rv1190	-	hypothetical protein
1336164	0	C	SNP	T	104	107	207	100	211	Pro124Leu (ccg/cTg)	Rv1193	fadD36	fatty-acid--CoA ligase FadD36
1340208	0	G	SNP	A	113	95	200	100	208	Arg287Gln (cgg/cAg)	Rv1196	PPE18	PPE family protein PPE18
1342581	0	T	SNP	C	81	4	82	100	85	Thr9Ala (acc/Gcc)	Rv1199c	-	insertion sequence element IS1081 transposase
1349733	0	G	SNP	C	99	124	218	100	223	Glu134Asp (gag/gaC)	Rv1206	fadD6	fatty-acid--CoA ligase FadD6
1351172	0	A	SNP	G	123	115	212	100	238
1357308	0	T	SNP	G	78	70	141	100	148	Ala106Ala (gca/gcC)	Rv1214c	PE14	PE family protein PE14
1360209	0	T	SNP	C	124	110	234	100	234	Ala531Ala (gca/gcG)	Rv1217c	-	tetronasin ABC transporter integral membrane protein
1361190	0	G	SNP	A	102	91	192	99.48	194	Ser204Ser (agc/agT)	Rv1217c	-	tetronasin ABC transporter integral membrane protein
1361285	0	C	SNP	T	111	85	190	100	196	Ala173Thr (gct/Act)	Rv1217c	-	tetronasin ABC transporter integral membrane protein
1362006	0	T	SNP	C	105	72	172	99.44	178	Gln243Arg (caa/cGa)	Rv1218c	-	tetronasin ABC transporter ATP-binding protein
1365837	1	C	Ins	G	76	107	183	90.15	183
1365837	2	C	Ins	G	76	107	183	90.15	183
1367484	0	T	SNP	G	90	102	187	100	192	Trp8Gly (tgg/Ggg)	Rv1224	tatB	Sec-independent protein translocase protein TatB
1368322	1	C	Ins	G	94	69	163	97.6	164		Rv1225c	-	hypothetical protein
1370852	0	T	SNP	G	98	121	214	99.55	220
1374065	0	T	SNP	C	98	8	105	99.07	107	Ser45Gly (agc/Ggc)	Rv1230c	-	membrane protein
1374201	0	A	SNP	G	102	104	201	100	206
1374685	0	C	SNP	G	112	87	182	100	199	Leu60Leu (ctg/ctC)	Rv1231c	-	membrane protein
1375044	0	C	SNP	G	94	84	178	100	178	Ala375Ala (gcg/gcC)	Rv1232c	-	hypothetical protein
1375724	0	A	SNP	C	107	70	177	100	177	Cys149Gly (tgc/Ggc)	Rv1232c	-	hypothetical protein
1382628	0	T	SNP	C	98	111	199	100	209	Lys139Glu (aaa/Gaa)	Rv1239c	corA	magnesium and cobalt transport transmembrane protein CorA
1390763	0	C	SNP	T	107	110	215	100	217	Val764Met (gtg/Atg)	Rv1248c	-	multifunctional 2-oxoglutarate dehydrogenase E1 component /2-oxoglutarate dehydrogenase dihydrolipoyllysine-residue succinyltransferase
1393626	0	A	SNP	G	123	81	202	100	204	Leu119Leu (ctt/ctC)	Rv1249c	-	membrane protein
1396922	0	T	SNP	C	103	97	199	99.5	201	Thr773Thr (aca/acG)	Rv1251c	-	hypothetical protein
1399526	0	C	SNP	T	124	71	192	100	195	Ala127Thr (gcc/Acc)	Rv1252c	lprE	lipoprotein LprE
1405886	0	C	SNP	A	88	100	185	100	188	Val67Leu (gtg/Ttg)	Rv1257c	-	oxidoreductase
1406760	1	T	Ins	G	141	85	226	100	226		Rv1258c	-	multidrug-efflux transporter
1411210	0	T	SNP	G	114	118	232	100	232	Val260Val (gtt/gtG)	Rv1263	amiB2	amidase AmiB
1413130	0	G	Del	GAP	98	79	174	93.65	189
1413148	0	C	SNP	T	113	75	173	100	188
1414021	0	C	SNP	T	100	117	215	100	217	Arg607Gln (cgg/cAg)	Rv1266c	pknH	serine/threonine-protein kinase PknH
1418863	1	C	Ins	G	94	67	161	78.16	161		Rv1269c	-	hypothetical protein
1418863	2	C	Ins	G	94	67	161	78.16	161		Rv1269c	-	hypothetical protein
1418863	3	C	Ins	G	94	67	161	78.16	161		Rv1269c	-	hypothetical protein
1418863	4	C	Ins	A	94	67	161	78.16	161		Rv1269c	-	hypothetical protein
1418863	5	C	Ins	G	94	66	160	77.67	161		Rv1269c	-	hypothetical protein
1418863	6	C	Ins	C	94	66	160	77.67	161		Rv1269c	-	hypothetical protein
1418863	7	C	Ins	C	94	67	161	78.16	161		Rv1269c	-	hypothetical protein
1418863	8	C	Ins	A	94	64	158	76.7	161		Rv1269c	-	hypothetical protein
1440469	0	C	SNP	G	88	104	192	100	192	Pro521Pro (ccc/ccG)	Rv1286	-	bifunctional sulfate adenyltransferase subunit 1 CysN/adenylylsulfate kinase CysC
1441669	0	A	SNP	G	83	71	151	96.25	160	Thr108Ala (acc/Gcc)	Rv1288	-	hypothetical protein
1445781	0	A	SNP	G	91	102	189	99.48	194	Ala18Ala (gct/gcC)	Rv1291c	-	hypothetical protein
1451405	0	G	SNP	A	118	100	216	100	218	Gly237Ser (ggc/Agc)	Rv1295	thrC	threonine synthase
1457144	0	C	SNP	T	125	112	186	98.75	240	Arg194Cys (cgc/Tgc)	Rv1300	hemK	release factor glutamine methyltransferase
1468208	0	A	SNP	C	67	89	156	100	156	Leu433Arg (ctg/cGg)	Rv1313c	-	insertion sequence element IS1557 transposase
1468492	0	C	SNP	A	106	86	192	100	192	Leu338Leu (ctg/ctT)	Rv1313c	-	insertion sequence element IS1557 transposase
1470240	0	G	SNP	T	95	96	180	100	191	Leu5Met (ctg/Atg)	Rv1314c	-	cob(I)yrinic acid a,c-diamide adenosyltransferase
1471659	0	C	SNP	T	128	86	211	100	214
1477596	0	C	SNP	T	107	96	200	100	203	Gly12Gly (ggg/ggA)	Rv1316c	ogt	methylated-DNA--protein-cysteinemethyltransferase
1479085	0	T	SNP	C	98	111	194	100	209	Ile12Val (atc/Gtc)	Rv1317c	alkA	bifunctional regulatory protein/DNA repair enzyme AlkA
1479120	1	C	Ins	T	90	105	195	95.59	198
1482627	0	T	SNP	C	123	115	229	99.58	239	Thr531Ala (acg/Gcg)	Rv1320c	-	adenylate cyclase
1484708	0	A	SNP	C	116	116	232	99.57	233	Ser144Arg (agc/Cgc)	Rv1321	-	endonuclease NucS
1490905	0	A	SNP	G	112	95	190	100	207	Ser470Pro (tct/Cct)	Rv1326c	glgB	1,4-alpha-glucan branching protein
1498951	0	G	SNP	T	109	81	187	100	190	Thr80Lys (acg/aAg)	Rv1329c	dinG	ATP-dependent helicase DinG
1499274	0	C	SNP	G	110	82	185	100	192	Gly429Ala (ggc/gCc)	Rv1330c	pncB1	nicotinic acid phosphoribosyltransferase PncB1
1501700	0	G	SNP	A	97	86	175	100	183	Val34Val (gtg/gtA)	Rv1333	-	hydrolase
1526311	0	G	SNP	T	113	102	209	99.54	216
1526819	0	C	SNP	A	115	147	238	100	262	Arg70Arg (cgg/Agg)	Rv1358	-	transcriptional regulator
1533241	0	G	SNP	C	52	104	154	93.41	167	Thr131Thr (acc/acG)	Rv1361c	PPE19	PPE family protein PPE19
1533583	0	G	SNP	A	88	89	174	100	177	Tyr17Tyr (tac/taT)	Rv1361c	PPE19	PPE family protein PPE19
1536251	0	G	SNP	T	126	120	234	99.19	248	Ala465Glu (gcg/gAg)	Rv1364c	-	sigma factor regulatory protein
1540141	0	T	SNP	C	86	123	184	100	209	Ile169Val (atc/Gtc)	Rv1367c	-	hypothetical protein
1541798	0	C	SNP	T	85	70	149	100	155	Ala260Val (gcg/gTg)	Rv1368	lprF	lipoprotein LprF
1544255	0	C	SNP	T	97	113	200	99.53	211	Arg299Arg (cgc/cgT)	Rv1371	-	membrane protein
1546703	0	C	SNP	T	126	111	234	99.16	239	Pro231Leu (ccg/cTg)	Rv1373	-	glycolipid sulfotransferase
1547125	0	T	SNP	C	90	107	191	100	197	Thr136Ala (aca/Gca)	Rv1374c	-	hypothetical protein
1552547	0	G	SNP	A	82	110	187	100	192	Arg37Trp (cgg/Tgg)	Rv1378c	-	hypothetical protein
1553891	0	C	SNP	T	27	122	134	99.33	150	Ala220Ala (gcc/gcT)	Rv1380	pyrB	aspartate carbamoyltransferase
1556787	0	T	SNP	C	95	115	207	100	210	Ser273Pro (tcg/Ccg)	Rv1383	carA	carbamoyl-phosphate synthase small subunit
1561939	0	G	SNP	C	101	92	187	100	193	Glu57Asp (gag/gaC)	Rv1387	PPE20	PPE family protein PPE20
1563717	0	C	SNP	T	99	102	201	100	201	Val8Val (gtc/gtT)	Rv1388	mihF	integration host factor MihF
1566403	0	C	SNP	T	102	127	226	100	229	Ala321Ala (gcc/gcT)	Rv1391	dfp	bifunctional phosphopantothenoylcysteine decarboxylase/phosphopantothenate--cysteine ligase
1570566	0	C	SNP	A	113	72	184	100	185	Arg135Leu (cgg/cTg)	Rv1394c	cyp132	cytochrome P450 Cyp132
1571402	0	A	SNP	G	135	81	209	99.54	217	Asp119Gly (gac/gGc)	Rv1395	-	HTH-type transcriptional regulator
1573660	0	T	SNP	G	95	61	153	100	156	Arg66Ser (aga/agC)	Rv1396c	PE_PGRS25	PE-PGRS family protein PE_PGRS25
1576481	0	T	SNP	G	117	116	227	99.57	234	Thr106Pro (acc/Ccc)	Rv1400c	lipI	lipase
1576527	0	G	SNP	T	117	117	230	99.57	235	Phe90Leu (ttc/ttA)	Rv1400c	lipI	lipase
1577241	0	G	SNP	A	83	109	186	100	192	Pro104Pro (ccg/ccA)	Rv1401	-	membrane protein
1588899	0	G	SNP	T	87	71	156	100	158	Ala111Ala (gcg/gcT)	Rv1412	ribC	riboflavin synthase
1593331	0	G	SNP	A	57	106	156	100	163
1594906	0	G	SNP	A	92	97	181	100	189	Val289Ile (gtc/Atc)	Rv1420	uvrC	excinuclease ABC subunit UvrC
1595342	0	T	SNP	C	102	100	202	100	202	Val434Ala (gtg/gCg)	Rv1420	uvrC	excinuclease ABC subunit UvrC
1606673	0	G	SNP	T	83	115	196	99	200	Ala96Ala (gcg/gcT)	Rv1430	PE16	PE family protein PE16
1608276	0	A	SNP	C	123	90	199	100	213	Asn65Thr (aac/aCc)	Rv1431	-	hypothetical protein
1609840	0	A	SNP	G	112	90	183	100	202	Pro586Pro (cca/ccG)	Rv1431	-	hypothetical protein
1612624	1	T	Ins	A	67	66	133	82.1	134		Rv1435c	-	hypothetical protein
1612624	2	T	Ins	T	67	66	133	82.1	134		Rv1435c	-	hypothetical protein
1612624	3	T	Ins	C	67	65	132	81.48	134		Rv1435c	-	hypothetical protein
1612624	4	T	Ins	G	68	66	134	82.72	134		Rv1435c	-	hypothetical protein
1612624	5	T	Ins	G	68	66	134	82.72	134		Rv1435c	-	hypothetical protein
1612624	6	T	Ins	T	68	66	134	82.72	134		Rv1435c	-	hypothetical protein
1612624	7	T	Ins	A	68	66	134	82.72	134		Rv1435c	-	hypothetical protein
1612624	8	T	Ins	C	68	66	134	82.72	134		Rv1435c	-	hypothetical protein
1612624	9	T	Ins	C	68	66	134	82.72	134		Rv1435c	-	hypothetical protein
1612624	10	T	Ins	G	68	66	134	82.72	134		Rv1435c	-	hypothetical protein
1612624	11	T	Ins	G	68	66	134	82.72	134		Rv1435c	-	hypothetical protein
1612624	12	T	Ins	T	68	66	134	82.72	134		Rv1435c	-	hypothetical protein
1612624	13	T	Ins	G	68	66	134	82.72	134		Rv1435c	-	hypothetical protein
1612624	14	T	Ins	C	68	66	134	82.72	134		Rv1435c	-	hypothetical protein
1612624	15	T	Ins	G	66	66	132	81.48	134		Rv1435c	-	hypothetical protein
1612624	16	T	Ins	C	68	66	134	82.72	134		Rv1435c	-	hypothetical protein
1612624	17	T	Ins	C	68	66	134	82.72	134		Rv1435c	-	hypothetical protein
1612624	18	T	Ins	A	67	66	133	82.1	134		Rv1435c	-	hypothetical protein
1612624	19	T	Ins	G	68	66	134	82.72	134		Rv1435c	-	hypothetical protein
1612624	20	T	Ins	G	68	66	134	82.72	134		Rv1435c	-	hypothetical protein
1612624	21	T	Ins	G	67	66	133	82.1	134		Rv1435c	-	hypothetical protein
1613035	0	T	SNP	C	93	137	218	100	230
1616061	0	C	SNP	T	104	82	183	100	186	Ser166Ser (agc/agT)	Rv1438	tpi	triosephosphate isomerase
1617302	0	G	SNP	T	105	106	205	100	211	Leu29Ile (ctt/Att)	Rv1439c	-	hypothetical protein
1618978	0	T	SNP	C	69	51	116	100	120	Asp236Gly (gat/gGt)	Rv1441c	PE_PGRS26	PE-PGRS family protein PE_PGRS26
1619109	0	A	Del	GAP	19	60	81	84.04	94		Rv1441c	PE_PGRS26	PE-PGRS family protein PE_PGRS26
1619112	0	G	Del	GAP	19	60	81	75.24	105		Rv1441c	PE_PGRS26	PE-PGRS family protein PE_PGRS26
1619113	0	G	Del	GAP	19	60	81	75.96	104		Rv1441c	PE_PGRS26	PE-PGRS family protein PE_PGRS26
1619114	0	C	Del	GAP	19	60	81	81.44	97		Rv1441c	PE_PGRS26	PE-PGRS family protein PE_PGRS26
1619115	0	G	Del	GAP	19	60	81	100	79		Rv1441c	PE_PGRS26	PE-PGRS family protein PE_PGRS26
1619116	0	C	Del	GAP	19	60	81	100	79		Rv1441c	PE_PGRS26	PE-PGRS family protein PE_PGRS26
1619117	0	C	Del	GAP	19	60	81	100	79		Rv1441c	PE_PGRS26	PE-PGRS family protein PE_PGRS26
1619118	0	G	Del	GAP	19	60	81	100	79		Rv1441c	PE_PGRS26	PE-PGRS family protein PE_PGRS26
1620181	0	C	SNP	G	83	103	179	100	186	Leu131Val (ctc/Gtc)	Rv1442	bisC	biotin sulfoxide reductase BisC
1624791	0	C	SNP	G	102	107	200	100	209	Arg192Pro (cga/cCa)	Rv1446c	opcA	OXPP cycle protein OpcA
1625332	1	C	Ins	G	75	96	171	79.53	173		Rv1446c	opcA	OXPP cycle protein OpcA
1625332	2	C	Ins	G	77	96	173	80.47	173		Rv1446c	opcA	OXPP cycle protein OpcA
1625332	3	C	Ins	T	77	96	173	80.47	173		Rv1446c	opcA	OXPP cycle protein OpcA
1627351	0	T	SNP	C	78	97	174	100	175	Thr244Ala (acc/Gcc)	Rv1448c	tal	transaldolase
1627860	0	G	SNP	C	95	89	181	100	184	Ala74Gly (gcc/gGc)	Rv1448c	tal	transaldolase
1630148	0	A	SNP	C	103	110	207	100	213	Tyr18Asp (tac/Gac)	Rv1449c	tkt	transketolase
1633595	0	T	SNP	C	16	9	25	75.76	33	Thr345Ala (acc/Gcc)	Rv1450c	PE_PGRS27	PE-PGRS family protein PE_PGRS27
1633602	0	A	SNP	G	18	8	26	81.25	32	Val342Val (gtt/gtC)	Rv1450c	PE_PGRS27	PE-PGRS family protein PE_PGRS27
1633626	0	A	SNP	G	15	21	36	75	48	Gly334Gly (ggt/ggC)	Rv1450c	PE_PGRS27	PE-PGRS family protein PE_PGRS27
1636826	0	C	SNP	A	31	109	133	100	140	Gly468Gly (ggg/ggT)	Rv1452c	PE_PGRS28	PE-PGRS family protein PE_PGRS28
1636918	0	C	SNP	T	40	60	89	87.72	114	Ala438Thr (gcc/Acc)	Rv1452c	PE_PGRS28	PE-PGRS family protein PE_PGRS28
1636927	0	C	SNP	T	11	45	55	78.87	71	Asp435Asn (gac/Aac)	Rv1452c	PE_PGRS28	PE-PGRS family protein PE_PGRS28
1636928	0	A	SNP	G	11	45	55	81.16	69	Gly434Gly (ggt/ggC)	Rv1452c	PE_PGRS28	PE-PGRS family protein PE_PGRS28
1636934	0	A	SNP	G	11	44	52	76.39	72	His432His (cat/caC)	Rv1452c	PE_PGRS28	PE-PGRS family protein PE_PGRS28
1638364	0	C	SNP	T	114	81	193	97.99	199
1639594	0	C	SNP	A	95	82	177	100	177	Pro405Gln (cca/cAa)	Rv1453	-	transcriptional activator protein
1643864	0	T	SNP	C	98	114	210	99.53	213	Thr133Ala (acc/Gcc)	Rv1458c	-	antibiotic ABC transporter ATP-binding protein
1645802	0	T	SNP	C	119	85	198	100	204	Lys113Glu (aaa/Gaa)	Rv1459c	-	alpha-(1->6)-mannopyranosyltransferase
1647436	0	G	SNP	A	88	91	173	100	179	Val150Ile (gta/Ata)	Rv1461	-	hypothetical protein
1650072	0	A	SNP	G	84	126	205	100	210	Asn183Asp (aac/Gac)	Rv1462	-	hypothetical protein
1651308	0	A	SNP	G	90	95	180	100	185	Glu198Gly (gaa/gGa)	Rv1463	-	ABC transporter ATP-binding protein
1657249	0	T	SNP	C	106	103	209	99.05	211	Leu96Pro (ctg/cCg)	Rv1469	ctpD	cobalt/nickel-exporting P-type ATPase
1669158	0	T	SNP	C	116	98	208	99.53	215
1674048	0	G	SNP	A	117	127	237	100	244	Leu203Leu (ctg/ctA)	Rv1483	fabG1	3-oxoacyl-ACP reductase FabG			isoniazid (INH)
1676290	0	C	SNP	A	106	134	237	100	240	Lys198Asn (aag/aaT)	Rv1486c	-	hypothetical protein
1678706	0	A	SNP	C	107	102	207	99.05	211	Lys52Thr (aag/aCg)	Rv1489	-	hypothetical protein
1688064	0	A	SNP	G	107	100	203	100	207	Met42Val (atg/Gtg)	Rv1497	lipL	esterase LipL
1688300	0	T	SNP	C	127	97	223	100	224	Phe120Phe (ttt/ttC)	Rv1497	lipL	esterase LipL
1689349	0	C	SNP	T	92	144	231	100	236	Arg191His (cgc/cAc)	Rv1498c	-	methyltransferase
1692141	0	A	SNP	C	97	90	178	100	187	Ile84Ile (ata/atC)	Rv1501	-	hypothetical protein
1693561	0	A	SNP	G	123	76	191	100	199	Tyr213Cys (tac/tGc)	Rv1502	-	hypothetical protein
1695037	0	G	SNP	A	115	101	213	100	216
1695796	0	C	SNP	T	116	98	209	100	214	Ala51Thr (gcc/Acc)	Rv1505c	-	hypothetical protein
1696672	0	A	Del	GAP	114	121	234	96.71	243
1697896	0	C	SNP	T	112	92	201	99.51	205
1698911	0	G	SNP	A	104	98	194	98.54	205	Gly328Gly (ggc/ggT)	Rv1508c	-	membrane protein
1699849	0	G	SNP	A	134	119	251	100	253	Pro16Ser (ccg/Tcg)	Rv1508c	-	membrane protein
1701215	0	C	SNP	T	108	91	195	99.5	200
1706119	0	T	SNP	C	114	111	220	100	225	Ser159Ser (tca/tcG)	Rv1514c	-	glycosyltransferase
1706685	0	C	SNP	A	113	113	221	100	226	Gly281Val (gga/gTa)	Rv1515c	-	hypothetical protein
1709432	0	C	SNP	T	103	67	165	100	170	Leu188Phe (ctc/Ttc)	Rv1517	-	hypothetical protein
1711670	0	C	SNP	T	123	111	228	100	234	Arg215Cys (cgc/Tgc)	Rv1520	-	sugar transferase
1713192	0	A	SNP	G	119	135	250	99.61	255	Val297Val (gta/gtG)	Rv1521	fadD25	fatty-acid--CoA ligase FadD25
1716472	0	A	SNP	G	121	115	227	99.58	237	Ser381Pro (tcc/Ccc)	Rv1522c	mmpL12	transmembrane transport protein MmpL12
1722200	0	C	SNP	G	47	86	132	100	133	Val2070Val (gtg/gtC)	Rv1527c	pks5	polyketide synthase
1722228	0	A	SNP	C	65	74	139	100	139	Leu2061Arg (ctg/cGg)	Rv1527c	pks5	polyketide synthase
1728837	0	A	SNP	G	100	107	204	100	207
1733134	0	C	SNP	T	118	139	255	100	257	Gln139Gln (cag/caA)	Rv1532c	-	hypothetical protein
1733325	0	C	SNP	G	116	106	220	100	222	Ala76Pro (gct/Cct)	Rv1532c	-	hypothetical protein
1741352	0	C	SNP	T	114	112	221	100	226	Gly281Ser (ggc/Agc)	Rv1538c	ansA	L-aparaginase
1752561	0	T	SNP	C	56	59	110	99.14	116	Asp258Gly (gac/gGc)	Rv1548c	PPE21	PPE family protein PPE21
1753519	1	G	Ins	C	53	91	144	83.72	146
1756359	0	G	Del	GAP	80	121	200	93.49	215		Rv1551	plsB1	acyltransferase PlsB
1759252	0	G	SNP	T	93	97	184	100	190	Ser524Ser (tcg/tcT)	Rv1552	frdA	fumarate reductase flavoprotein subunit
1760164	1	T	Ins	G	89	98	187	88.21	187		Rv1553	frdB	fumarate reductase iron-sulfur subunit
1760292	0	A	SNP	G	115	117	212	100	232	Met40Val (atg/Gtg)	Rv1554	frdC	fumarate reductase membrane anchor subunit
1774659	0	C	SNP	T	120	94	210	100	214
1778430	0	T	SNP	C	179	127	297	100	306	Met191Thr (atg/aCg)	Rv1570	bioD	ATP-dependent dethiobiotin synthetase BioD
1789564	0	C	SNP	T	121	138	256	100	259	Arg91Arg (cgg/cgA)	Rv1588c	-	hypothetical protein
1789565	0	C	SNP	A	120	152	271	100	272	Arg91Leu (cgg/cTg)	Rv1588c	-	hypothetical protein
1789650	0	C	SNP	T	154	121	267	90.16	305	Ala63Thr (gcc/Acc)	Rv1588c	-	hypothetical protein
1789654	0	A	SNP	G	154	132	283	90.79	315	Leu61Leu (ctt/ctC)	Rv1588c	-	hypothetical protein
1792777	0	T	SNP	C	113	90	195	100	203	Ile322Val (att/Gtt)	Rv1592c	-	hypothetical protein
1792778	0	T	SNP	C	108	91	197	100	199	Glu321Glu (gaa/gaG)	Rv1592c	-	hypothetical protein
1798355	0	G	SNP	A	112	97	204	100	209	Gly21Asp (ggt/gAt)	Rv1597	-	hypothetical protein
1803265	0	G	SNP	A	103	105	199	100	208	Ser201Asn (agc/aAc)	Rv1602	hisH	imidazole glycerol phosphate synthase subunit HisH
1804213	0	G	SNP	T	97	121	211	99.09	220	Val59Leu (gtg/Ttg)	Rv1604	impA	inositol-monophosphatase ImpA
1804409	0	C	SNP	A	107	97	204	100	204	Pro124Gln (cca/cAa)	Rv1604	impA	inositol-monophosphatase ImpA
1811375	0	G	SNP	T	103	107	206	99.53	211	Gly83Gly (ggg/ggT)	Rv1612	trpB	tryptophan synthase subunit beta
1817976	0	A	SNP	T	112	86	192	100	198	His121Leu (cac/cTc)	Rv1618	tesB1	acyl-CoA thioesterase TesB
1831220	0	A	SNP	C	92	91	182	99.46	184	Thr186Pro (acc/Ccc)	Rv1629	polA	DNA polymerase I
1831226	0	A	SNP	G	107	86	188	99.48	194	Arg188Gly (agg/Ggg)	Rv1629	polA	DNA polymerase I
1831288	0	C	SNP	T	92	99	134	96.95	197	Pro208Pro (ccc/ccT)	Rv1629	polA	DNA polymerase I
1834177	0	A	SNP	C	98	120	211	100	218	Arg212Arg (cga/cgC)	Rv1630	rpsA	30S ribosomal protein S1		phylo (Beijing, 2)	pyrazinamide (PZA)
1836286	0	G	SNP	C	96	96	183	100	192
1839759	0	G	SNP	C	90	100	190	100	190	Gly198Arg (ggg/Cgg)	Rv1634	-	multidrug-efflux transporter
1847919	0	C	SNP	G	107	95	200	100	202	Thr180Thr (acg/acC)	Rv1639c	-	hypothetical protein
1849051	0	C	SNP	T	95	102	192	100	197	Pro995Pro (ccg/ccA)	Rv1640c	lysX	bifunctional lysine--tRNA ligase/phosphatidylglycerol lysyltransferase
1849609	0	T	SNP	C	127	113	230	99.59	241	Arg809Arg (cga/cgG)	Rv1640c	lysX	bifunctional lysine--tRNA ligase/phosphatidylglycerol lysyltransferase
1849934	0	A	SNP	G	114	112	220	100	226	Ile701Thr (att/aCt)	Rv1640c	lysX	bifunctional lysine--tRNA ligase/phosphatidylglycerol lysyltransferase
1854300	0	T	SNP	C	98	106	204	100	204	Leu232Pro (ctg/cCg)	Rv1644	tsnR	23S rRNA methyltransferase TsnR
1856777	0	G	SNP	C	90	82	166	100	172	Ala2Pro (gcg/Ccg)	Rv1647	-	adenylate cyclase
1859559	0	C	SNP	A	93	122	212	100	215	Ala276Asp (gcc/gAc)	Rv1649	pheS	phenylalanine--tRNA ligase subunit alpha
1877744	0	A	SNP	C	81	88	166	99.41	170	Glu814Ala (gaa/gCa)	Rv1661	pks7	polyketide synthase
1878877	0	C	SNP	T	87	76	160	100	163	Gln1192_ (cag/Tag)	Rv1661	pks7	polyketide synthase
1881953	0	G	SNP	A	113	90	203	100	203	Asp84Asn (gac/Aac)	Rv1662	pks8	polyketide synthase
1885385	0	T	SNP	G	101	115	209	100	216	Leu1228Val (ttg/Gtg)	Rv1662	pks8	polyketide synthase
1885772	0	G	SNP	A	84	113	196	100	197	Ala1357Thr (gcc/Acc)	Rv1662	pks8	polyketide synthase
1888373	0	T	SNP	C	136	90	225	100	226	Ala116Ala (gct/gcC)	Rv1664	pks9	polyketide synthase
1892017	0	T	SNP	C	126	92	205	100	218	His264His (cat/caC)	Rv1665	pks11	chalcone synthase
1894300	1	G	Ins	G	68	63	131	85.06	131
1894300	2	G	Ins	T	68	63	131	85.06	131
1894300	3	G	Ins	C	66	63	129	83.77	129
1894300	4	G	Ins	T	66	63	129	83.77	129
1894300	5	G	Ins	T	66	63	129	83.77	129
1894300	6	G	Ins	G	66	63	129	83.77	129
1894300	7	G	Ins	C	66	63	129	83.77	129
1894300	8	G	Ins	C	66	63	129	83.77	129
1894300	9	G	Ins	G	65	62	127	82.47	129
1894300	10	G	Ins	C	66	62	128	83.12	129
1894422	0	A	SNP	G	113	97	202	100	210
1897608	0	C	SNP	T	122	89	209	100	211	Leu200Leu (ttg/ttA)	Rv1672c	-	integral membrane transport protein
1901493	0	T	SNP	C	95	109	195	99.03	206	Ser149Ser (agt/agC)	Rv1676	-	hypothetical protein
1902337	0	A	SNP	C	99	128	207	100	227
1906078	0	A	SNP	G	78	96	173	100	174	Thr277Ala (acc/Gcc)	Rv1681	moeX	molybdopterin biosynthesis protein MoeX
1907296	0	G	SNP	C	119	135	253	100	254	Ala298Ala (gcg/gcC)	Rv1682	-	hypothetical protein
1916137	0	A	SNP	G	122	110	228	100	232	Leu63Leu (cta/ctG)	Rv1691	-	hypothetical protein
1917972	0	A	SNP	G	120	81	194	100	201	Leu11Leu (cta/ctG)	Rv1694	tlyA	16S/23S rRNA (cytidine-2'-O)-methyltransferase TlyA			capreomycin (CPR)
1924008	0	G	SNP	A	131	111	234	97.19	249	Pro60Pro (ccg/ccA)	Rv1699	pyrG	CTP synthase
1931179	0	C	SNP	A	79	61	136	100	140	Arg93Leu (cgg/cTg)	Rv1704c	cycA	D-serine/alanine/glycine transporter protein CycA
1931718	0	G	SNP	C	100	43	133	99.31	144	Leu313Val (ctg/Gtg)	Rv1705c	PPE22	PPE family protein PPE22
1933988	0	G	SNP	A	104	79	182	100	183
1944107	0	A	SNP	G	102	98	199	99.5	201	Ser178Gly (agt/Ggt)	Rv1716	-	hypothetical protein
1944402	0	T	SNP	C	76	107	174	100	183	Val276Ala (gtc/gCc)	Rv1716	-	hypothetical protein
1950767	0	T	SNP	C	98	98	186	100	196	Lys95Lys (aaa/aaG)	Rv1724c	-	hypothetical protein
1955761	0	G	Del	GAP	96	81	176	98.33	180		Rv1730c	-	penicillin-binding protein
1955762	0	A	Del	GAP	96	80	175	99.44	177		Rv1730c	-	penicillin-binding protein
1955763	0	A	Del	GAP	96	80	176	99.44	177		Rv1730c	-	penicillin-binding protein
1955914	0	C	Del	GAP	66	56	124	96.06	127		Rv1730c	-	penicillin-binding protein
1955915	0	C	Del	GAP	66	56	124	100	122		Rv1730c	-	penicillin-binding protein
1955916	0	G	Del	GAP	66	56	124	100	122		Rv1730c	-	penicillin-binding protein
1955917	0	G	Del	GAP	66	56	124	100	122		Rv1730c	-	penicillin-binding protein
1955918	0	A	Del	GAP	66	56	124	100	122		Rv1730c	-	penicillin-binding protein
1955919	0	A	Del	GAP	66	56	124	100	122		Rv1730c	-	penicillin-binding protein
1955920	0	G	Del	GAP	66	56	124	100	122		Rv1730c	-	penicillin-binding protein
1955921	0	T	Del	GAP	66	56	124	100	122		Rv1730c	-	penicillin-binding protein
1955922	0	C	Del	GAP	66	56	124	100	122		Rv1730c	-	penicillin-binding protein
1955923	0	G	Del	GAP	66	56	124	100	122		Rv1730c	-	penicillin-binding protein
1955924	0	A	Del	GAP	66	56	124	100	122		Rv1730c	-	penicillin-binding protein
1955925	0	T	Del	GAP	66	56	124	100	122		Rv1730c	-	penicillin-binding protein
1955926	0	G	Del	GAP	66	56	124	100	122		Rv1730c	-	penicillin-binding protein
1955927	0	A	Del	GAP	66	56	124	100	122		Rv1730c	-	penicillin-binding protein
1955928	0	C	Del	GAP	66	56	124	100	122		Rv1730c	-	penicillin-binding protein
1955929	0	C	Del	GAP	66	56	124	100	122		Rv1730c	-	penicillin-binding protein
1955930	0	G	Del	GAP	66	56	124	100	122		Rv1730c	-	penicillin-binding protein
1955931	0	T	Del	GAP	66	56	124	100	122		Rv1730c	-	penicillin-binding protein
1955932	0	T	Del	GAP	66	56	124	100	122		Rv1730c	-	penicillin-binding protein
1955933	0	G	SNP	T	71	55	123	100	126	Thr438Lys (aca/aAa)	Rv1730c	-	penicillin-binding protein
1955941	0	G	SNP	C	92	73	163	100	165	Asp435Glu (gac/gaG)	Rv1730c	-	penicillin-binding protein
1957733	0	G	SNP	A	110	94	187	100	204	Lys19Lys (aag/aaA)	Rv1731	gabD2	succinate-semialdehyde dehydrogenase
1960284	0	C	SNP	A	85	90	172	99.43	176	Gln68His (cag/caT)	Rv1733c	-	transmembrane protein
1961735	0	A	SNP	G	94	78	172	100	172	Ala18Ala (gct/gcC)	Rv1735c	-	membrane protein
1966805	0	G	SNP	T	80	101	178	100	181	Ala278Asp (gcc/gAc)	Rv1739c	-	sulfate ABC transporter permease
1967026	0	C	SNP	T	106	96	198	98.54	205	Ala204Ala (gcg/gcA)	Rv1739c	-	sulfate ABC transporter permease
1967237	0	C	SNP	A	129	101	228	100	230	Arg134Leu (cga/cTa)	Rv1739c	-	sulfate ABC transporter permease
1967543	0	C	SNP	A	100	115	209	100	215	Gly32Val (ggc/gTc)	Rv1739c	-	sulfate ABC transporter permease
1971725	0	G	SNP	C	81	93	166	100	174	Arg89Arg (cgc/cgG)	Rv1745c	idi	isopentenyl-diphosphate delta-isomerase
1980652	0	G	SNP	T	104	114	212	100	218	Pro344Pro (ccg/ccT)	Rv1751	-	oxidoreductase
1983291	0	C	SNP	T	56	64	117	100	120	Pro495Pro (ccg/ccA)	Rv1753c	PPE24	PPE family protein PPE24
1983313	0	T	SNP	G	62	80	124	97.26	146	Asn488Thr (aac/aCc)	Rv1753c	PPE24	PPE family protein PPE24
1998063	0	T	SNP	A	45	44	88	100	89	Glu151Asp (gaa/gaT)	Rv1765c	-	hypothetical protein
1998122	0	G	SNP	A	30	51	80	100	81	Leu132Leu (ctg/Ttg)	Rv1765c	-	hypothetical protein
1998141	0	G	SNP	C	36	52	85	100	88	Gly125Gly (ggc/ggG)	Rv1765c	-	hypothetical protein
1998300	0	T	SNP	C	21	32	53	100	53	Ser72Ser (tca/tcG)	Rv1765c	-	hypothetical protein
2003105	0	C	SNP	T	110	110	220	100	220	Phe160Phe (ttc/ttT)	Rv1769	-	hypothetical protein
2003827	0	A	SNP	C	113	103	209	100	216	Asp401Ala (gac/gCc)	Rv1769	-	hypothetical protein
2009291	0	C	Del	GAP	102	103	199	97.16	211		Rv1775	-	hypothetical protein
2010614	0	G	SNP	A	91	85	168	99.44	177
2022868	0	T	SNP	C	76	121	191	100	197	Ser1204Ser (agt/agC)	Rv1783	eccC5	ESX-5 type VII secretion system protein EccC5
2023628	0	C	SNP	G	96	108	197	100	204	Gly334Ala (gga/gCa)	Rv1785c	cyp143	cytochrome P450 Cyp143
2045310	0	A	SNP	G	69	100	156	100	169	Ile511Ile (att/atC)	Rv1803c	PE_PGRS32	PE-PGRS family protein PE_PGRS32
2049065	0	T	SNP	C	93	119	202	100	212
2049097	0	G	SNP	C	96	109	194	100	205
2050822	0	G	SNP	C	89	112	197	99.5	202	Gly301Ala (gga/gCa)	Rv1808	PPE32	PPE family protein PPE32
2051746	0	T	SNP	C	71	117	183	100	188	Ala155Ala (gct/gcC)	Rv1809	PPE33	PPE family protein PPE33
2052035	0	G	SNP	T	98	65	159	100	163	Val252Leu (gtg/Ttg)	Rv1809	PPE33	PPE family protein PPE33
2055271	0	A	SNP	G	106	90	192	100	196	Leu30Pro (cta/cCa)	Rv1812c	-	dehydrogenase
2057774	0	A	SNP	T	112	94	197	100	206	Ile83Phe (atc/Ttc)	Rv1815	-	hypothetical protein
2061958	0	A	SNP	G	18	42	60	100	60	Ala239Ala (gct/gcC)	Rv1818c	PE_PGRS33	PE-PGRS family protein PE_PGRS33
2067684	0	G	SNP	A	104	84	183	100	188	Val410Met (gtg/Atg)	Rv1821	secA2	protein translocase subunit SecA
2069771	0	C	SNP	A	102	72	174	100	174	Gln24Lys (cag/Aag)	Rv1823	-	hypothetical protein
2072313	0	C	SNP	A	76	92	167	100	168	Thr121Lys (aca/aAa)	Rv1826	gcvH	glycine cleavage system protein H
2074376	0	A	SNP	C	100	60	159	100	160	Glu145Ala (gag/gCg)	Rv1829	-	hypothetical protein
2074754	0	C	SNP	T	60	95	153	100	155
2078246	0	C	SNP	G	106	79	170	98.93	187	Gly790Gly (ggc/ggG)	Rv1832	gcvB	glycine dehydrogenase
2082053	0	A	SNP	G	127	115	242	100	242	Cys179Arg (tgc/Cgc)	Rv1835c	-	serine esterase
2086672	0	C	SNP	T	98	86	174	100	184	Gly104Ser (ggt/Agt)	Rv1837c	glcB	malate synthase
2092936	0	T	SNP	A	102	86	186	100	188	Thr255Ser (acc/Tcc)	Rv1843c	guaB1	inosine-5'-monophosphate dehydrogenase
2094912	0	C	Del	GAP	76	108	182	88.46	208		Rv1844c	gnd1	6-phosphogluconate dehydrogenase
2094913	0	A	Del	GAP	76	108	182	91.54	201		Rv1844c	gnd1	6-phosphogluconate dehydrogenase
2094914	0	G	Del	GAP	76	108	182	92.46	199		Rv1844c	gnd1	6-phosphogluconate dehydrogenase
2094915	0	C	Del	GAP	76	108	182	92.93	198		Rv1844c	gnd1	6-phosphogluconate dehydrogenase
2094916	0	G	Del	GAP	76	108	182	92.93	198		Rv1844c	gnd1	6-phosphogluconate dehydrogenase
2094917	0	T	Del	GAP	76	108	182	94.36	195		Rv1844c	gnd1	6-phosphogluconate dehydrogenase
2096186	0	A	SNP	G	112	57	167	99.41	170	Thr138Thr (act/acC)	Rv1846c	blaI	transcriptional repressor BlaI
2097270	0	C	SNP	T	111	85	191	100	196	Arg132Trp (cgg/Tgg)	Rv1847	-	esterase
2108141	0	T	SNP	C	79	73	150	100	152	Phe136Leu (ttc/Ctc)	Rv1860	apa	hypothetical protein
2108890	0	A	SNP	C	102	89	191	100	191
2109523	1	C	Ins	G	90	69	159	98.15	161
2112832	0	A	SNP	C	95	127	220	100	222	Ala45Ala (gct/gcG)	Rv1865c	-	short-chain type dehydrogenase
2116903	0	C	SNP	T	84	69	148	100	153	Gly380Gly (ggc/ggT)	Rv1867	-	hypothetical protein
2122395	0	C	SNP	T	95	102	191	100	197	Val253Met (gtg/Atg)	Rv1872c	lldD2	L-lactate dehydrogenase
2122976	0	C	SNP	G	108	114	215	100	222	Gly59Ala (ggt/gCt)	Rv1872c	lldD2	L-lactate dehydrogenase
2123169	0	T	SNP	G	100	88	174	100	188
2128870	0	A	SNP	G	94	89	179	100	183	Leu283Leu (cta/ctG)	Rv1878	glnA3	glutamine synthetase GlnA
2133152	0	C	SNP	T	95	95	185	100	190	Ala18Thr (gca/Aca)	Rv1882c	-	short-chain type dehydrogenase/reductase
2133468	1	T	Ins	T	88	64	152	84.92	153		Rv1883c	-	hypothetical protein
2133468	2	T	Ins	C	89	64	153	85.47	153		Rv1883c	-	hypothetical protein
2133468	3	T	Ins	G	89	64	153	85.47	153		Rv1883c	-	hypothetical protein
2133468	4	T	Ins	C	88	64	152	84.92	153		Rv1883c	-	hypothetical protein
2133468	5	T	Ins	A	89	64	153	85.47	153		Rv1883c	-	hypothetical protein
2133468	6	T	Ins	T	89	64	153	85.47	153		Rv1883c	-	hypothetical protein
2133468	7	T	Ins	G	87	64	151	84.36	153		Rv1883c	-	hypothetical protein
2133468	8	T	Ins	C	85	64	149	83.24	149		Rv1883c	-	hypothetical protein
2133468	9	T	Ins	C	82	63	145	81.01	145		Rv1883c	-	hypothetical protein
2133468	10	T	Ins	G	81	63	144	80.45	145		Rv1883c	-	hypothetical protein
2133468	11	T	Ins	T	82	63	145	81.01	145		Rv1883c	-	hypothetical protein
2133468	12	T	Ins	C	81	62	143	79.89	143		Rv1883c	-	hypothetical protein
2135154	0	G	SNP	T	83	122	205	100	205	Pro238Pro (ccc/ccA)	Rv1886c	fbpB	diacylglycerol acyltransferase/mycolyltransferase Ag85B
2135870	0	T	SNP	C	61	111	169	100	172
2137521	1	A	Ins	C	72	86	158	81.44	159
2137521	2	A	Ins	T	72	87	159	81.96	159
2137521	3	A	Ins	C	72	87	159	81.96	159
2137521	4	A	Ins	C	72	87	159	81.96	159
2137521	5	A	Ins	G	71	87	158	81.44	159
2137521	6	A	Ins	A	71	87	158	81.44	159
2137521	7	A	Ins	T	72	87	159	81.96	159
2137521	8	A	Ins	C	71	87	158	81.44	159
2137521	9	A	Ins	A	72	87	159	81.96	159
2137521	10	A	Ins	C	72	87	159	81.96	159
2138436	0	A	SNP	G	118	98	214	100	216
2138453	0	C	SNP	T	123	113	235	100	236
2140258	0	A	SNP	G	111	117	216	100	228	Ile32Val (atc/Gtc)	Rv1892	-	membrane protein
2142266	0	C	SNP	A	81	110	184	100	191
2143328	0	G	SNP	C	87	109	194	99.49	197	Val270Leu (gtg/Ctg)	Rv1895	-	zinc-binding alcohol dehydrogenase
2147022	0	A	SNP	C	119	91	207	100	210	Ile204Met (att/atG)	Rv1900c	lipJ	lignin peroxidase LipJ
2151222	0	T	SNP	G	97	107	199	98.08	208	Leu90Trp (ttg/tGg)	Rv1904	-	hypothetical protein
2153726	0	T	Del	GAP	88	49	141	78.74	174		Rv1907c	-	hypothetical protein
2153727	0	C	Del	GAP	88	49	141	79.19	173		Rv1907c	-	hypothetical protein
2153728	0	A	Del	GAP	88	49	141	80.59	170		Rv1907c	-	hypothetical protein
2153729	0	T	Del	GAP	88	49	141	80.59	170		Rv1907c	-	hypothetical protein
2153730	0	C	Del	GAP	88	49	141	82.53	166		Rv1907c	-	hypothetical protein
2153731	0	C	Del	GAP	88	49	141	85.09	161		Rv1907c	-	hypothetical protein
2153732	0	C	Del	GAP	88	49	141	85.62	160		Rv1907c	-	hypothetical protein
2153733	0	C	Del	GAP	88	49	141	88.39	155		Rv1907c	-	hypothetical protein
2153734	0	G	Del	GAP	88	49	141	87.82	156		Rv1907c	-	hypothetical protein
2153735	0	T	Del	GAP	88	49	141	87.82	156		Rv1907c	-	hypothetical protein
2153736	0	C	Del	GAP	88	49	141	88.39	155		Rv1907c	-	hypothetical protein
2153737	0	T	Del	GAP	88	49	141	89.54	153		Rv1907c	-	hypothetical protein
2153738	0	C	Del	GAP	88	49	141	88.96	154		Rv1907c	-	hypothetical protein
2153739	0	G	Del	GAP	88	49	141	88.96	154		Rv1907c	-	hypothetical protein
2154724	0	C	SNP	A	93	110	200	99.51	204	Arg463Leu (cgg/cTg)	Rv1908c	katG	catalase-peroxidase		phylo (not Euro-American, M. africanum, M. bovis, M . canettii, M. caprae, M. Microti, M. pinipedii, Beijing, Delhi/CAS, EAI, 4)	isoniazid (INH)
2158109	0	T	SNP	C	104	92	191	100	196	Asp328Gly (gac/gGc)	Rv1912c	fadB5	oxidoreductase FadB
2160998	0	G	SNP	A	92	106	194	100	198	Gly179Asp (ggc/gAc)	Rv1915	aceAa	isocitrate lyase AceAa
2161343	1	G	Ins	T	83	86	169	96.57	169		Rv1915	aceAa	isocitrate lyase AceAa
2163790	0	A	SNP	C	28	50	78	100	78	Pro1174Pro (cct/ccG)	Rv1917c	PPE34	PPE family protein PPE34
2165286	0	A	SNP	C	88	94	181	100	182	Ser676Ala (tca/Gca)	Rv1917c	PPE34	PPE family protein PPE34
2167926	0	A	SNP	G	93	107	195	100	200	Leu896Ser (ttg/tCg)	Rv1918c	PPE35	PPE family protein PPE35
2172380	0	A	SNP	C	92	91	181	100	183	Glu253Ala (gag/gCg)	Rv1920	-	membrane protein
2173860	0	A	SNP	C	93	88	174	99.45	182
2177366	0	C	SNP	T	86	104	185	100	190	Arg94Cys (cgc/Tgc)	Rv1925	fadD31	fatty-acid--CoA ligase FadD31
2179825	0	G	SNP	C	92	77	164	99.41	170	Glu51Asp (gag/gaC)	Rv1927	-	hypothetical protein
2185674	0	A	SNP	G	104	103	194	100	207	Ile172Thr (atc/aCc)	Rv1934c	fadE17	acyl-CoA dehydrogenase FadE17
2185884	0	T	SNP	C	105	98	199	100	203	Asn102Ser (aac/aGc)	Rv1934c	fadE17	acyl-CoA dehydrogenase FadE17
2187587	0	G	SNP	C	105	102	195	100	207	Gln68His (cag/caC)	Rv1936	-	monooxygenase
2191498	0	G	SNP	T	96	103	196	100	199	Gly158Trp (ggg/Tgg)	Rv1938	ephB	epoxide hydrolase EphB
2199052	0	C	SNP	G	89	75	164	99.39	165	Gly5Arg (ggt/Cgt)	Rv1948c	-	hypothetical protein
2202500	0	C	SNP	T	101	91	186	100	192	His121His (cac/caT)	Rv1956	higA	antitoxin HigA
2207591	1	T	Ins	C	82	75	157	98.12	157
2209465	0	G	SNP	A	82	102	175	100	184	Ala47Thr (gcg/Acg)	Rv1966	mce3A	Mce family protein Mce3A
2211826	0	A	SNP	G	105	91	195	100	196	Lys67Lys (aaa/aaG)	Rv1968	mce3C	Mce family protein Mce3C
2216443	0	C	SNP	A	90	104	190	100	194	Ala396Glu (gcg/gAg)	Rv1971	mce3F	Mce family protein Mce3F
2216963	0	C	SNP	G	101	77	176	99.44	179	His124Gln (cac/caG)	Rv1972	-	Mce associated membrane protein
2220512	0	T	SNP	G	103	88	191	100	191	Ser253Ser (tct/tcG)	Rv1977	-	hypothetical protein
2221584	0	G	SNP	C	118	119	231	99.58	238	Ser226Thr (agt/aCt)	Rv1978	-	hypothetical protein
2223293	0	T	SNP	C	107	98	202	99.51	206
2225365	0	T	SNP	C	142	80	211	100	222
2228967	0	A	SNP	G	97	109	201	100	206
2229801	0	C	SNP	G	89	106	192	100	195	Pro34Pro (ccg/ccC)	Rv1985c	-	HTH-type transcriptional regulator
2230045	0	G	SNP	A	135	119	251	100	254	Cys12Tyr (tgc/tAc)	Rv1986	-	amino acid transporter
2235087	0	G	SNP	A	98	103	198	100	201	Phe740Phe (ttc/ttT)	Rv1992c	ctpG	cation transporter ATPase G
2241032	0	G	Del	GAP	88	104	191	98.46	195		Rv1997	ctpF	cation transporter ATPase F
2244421	0	G	SNP	T	100	83	167	98.92	185	Leu240Met (ctg/Atg)	Rv1999c	-	transporter
2245864	0	C	SNP	A	110	100	209	100	210	Pro219Gln (ccg/cAg)	Rv2000	-	hypothetical protein
2245916	0	T	SNP	C	95	109	200	100	204	Ala236Ala (gct/gcC)	Rv2000	-	hypothetical protein
2247677	0	A	SNP	C	121	129	245	100	250	Ile6Ile (ata/atC)	Rv2002	fabG3	20-beta-hydroxysteroid dehydrogenase
2251605	0	G	SNP	A	72	102	172	100	174	Ser93Ser (agc/agT)	Rv2005c	-	universal stress protein
2251999	0	A	SNP	G	101	95	190	100	196
2260100	0	C	SNP	T	114	103	217	100	217
2260525	0	C	SNP	T	118	82	195	100	200
2262620	0	T	SNP	A	54	55	106	100	109	Glu151Asp (gaa/gaT)	Rv2015c	-	hypothetical protein
2262679	0	G	SNP	A	35	50	84	100	85	Leu132Leu (ctg/Ttg)	Rv2015c	-	hypothetical protein
2262698	0	G	SNP	C	30	50	77	100	80	Gly125Gly (ggc/ggG)	Rv2015c	-	hypothetical protein
2262857	0	T	SNP	C	30	47	77	100	77	Ser72Ser (tca/tcG)	Rv2015c	-	hypothetical protein
2264782	0	C	SNP	A	97	125	217	99.55	223	Ala262Glu (gcg/gAg)	Rv2017	-	transcriptional regulator
2265059	0	T	SNP	G	113	121	225	100	234
2267015	0	T	SNP	C	125	87	207	100	212	Ala32Ala (gca/gcG)	Rv2021c	-	transcriptional regulator
2268433	0	C	SNP	A	74	111	181	100	185
2268627	0	G	SNP	C	85	108	179	100	193
2269545	0	G	SNP	A	135	76	209	100	211	Ser232Ser (agc/agT)	Rv2024c	-	hypothetical protein
2269780	0	T	SNP	C	118	126	234	100	244	Asp154Gly (gac/gGc)	Rv2024c	-	hypothetical protein
2270102	0	A	SNP	G	106	118	223	100	224	Trp47Arg (tgg/Cgg)	Rv2024c	-	hypothetical protein
2273734	0	C	Del	GAP	94	99	188	100	193		Rv2027c	dosT	two component sensor histidine kinase DosT
2282787	0	C	SNP	T	106	117	215	100	223	Cys312Tyr (tgt/tAt)	Rv2037c	-	transmembrane protein
2283191	0	G	SNP	C	99	100	193	100	199	Ala177Ala (gcc/gcG)	Rv2037c	-	transmembrane protein
2285251	0	C	SNP	A	95	98	189	100	193	Val131Phe (gtc/Ttc)	Rv2039c	-	sugar ABC transporter permease
2287121	0	A	SNP	G	92	96	185	99.47	189	Asp242Asp (gat/gaC)	Rv2041c	-	sugar ABC transporter substrate-binding lipoprotein
2288085	0	G	SNP	C	131	111	239	99.59	243	Ala199Ala (gcc/gcG)	Rv2042c	-	hypothetical protein
2294007	0	T	SNP	C	101	92	191	100	193	Thr174Ala (acg/Gcg)	Rv2047c	-	hypothetical protein
2295685	0	C	SNP	A	68	90	155	95.76	165	Val3768Leu (gtg/Ttg)	Rv2048c	pks12	polyketide synthase
2296042	0	G	SNP	C	80	15	94	98.96	96	Pro3649Ala (ccg/Gcg)	Rv2048c	pks12	polyketide synthase
2298194	0	G	SNP	T	115	94	201	98.58	212	Ala2931Ala (gcc/gcA)	Rv2048c	pks12	polyketide synthase
2300237	0	A	SNP	G	76	87	163	99.39	164	Ala2250Ala (gct/gcC)	Rv2048c	pks12	polyketide synthase
2300546	0	A	SNP	T	94	89	181	100	183	His2147Gln (cat/caA)	Rv2048c	pks12	polyketide synthase
2300552	0	T	SNP	G	90	106	195	100	196	Pro2145Pro (cca/ccC)	Rv2048c	pks12	polyketide synthase
2300555	0	A	SNP	G	92	110	194	99.51	203	Asp2144Asp (gat/gaC)	Rv2048c	pks12	polyketide synthase
2302033	0	G	SNP	A	44	77	118	100	121	Arg1652Cys (cgc/Tgc)	Rv2048c	pks12	polyketide synthase
2311099	0	C	SNP	G	99	89	188	100	188	Pro473Pro (ccg/ccC)	Rv2052c	-	hypothetical protein
2314689	0	C	SNP	A	75	100	171	100	175	Arg46Leu (cgt/cTt)	Rv2057c	rpmG1	50S ribosomal protein L33
2315386	0	C	SNP	A	74	121	187	100	195	His71Gln (cac/caA)	Rv2059	-	hypothetical protein
2316123	0	C	SNP	A	68	93	160	100	161	Thr317Lys (aca/aAa)	Rv2059	-	hypothetical protein
2318725	0	C	SNP	T	90	117	206	100	207	Glu677Lys (gaa/Aaa)	Rv2062c	cobN	cobalamin biosynthesis protein CobN
2320320	0	C	SNP	T	82	97	175	100	179	Arg145His (cgt/cAt)	Rv2062c	cobN	cobalamin biosynthesis protein CobN
2321975	0	T	SNP	C	81	105	185	100	186	Asp175Asp (gat/gaC)	Rv2064	cobG	precorrin-3B synthase
2328543	0	T	SNP	C	104	86	188	100	190	Ile145Met (ata/atG)	Rv2071c	cobM	precorrin-4 C(11)-methyltransferase
2329533	0	A	SNP	G	99	113	209	100	212	Leu205Pro (ctc/cCc)	Rv2072c	cobL	precorrin-6Y C(5,15)-methyltransferase
2331620	0	A	SNP	C	118	87	201	100	205	Gly420Gly (ggt/ggG)	Rv2075c	-	hypothetical protein
2331789	0	G	SNP	T	102	113	214	99.54	216	Pro364Gln (ccg/cAg)	Rv2075c	-	hypothetical protein
2334007	0	A	SNP	G	87	92	179	100	179	Ala96Ala (gct/gcC)	Rv2077c	-	transmembrane protein
2335075	0	A	SNP	G	106	82	179	100	188	Glu6Gly (gaa/gGa)	Rv2078	-	hypothetical protein
2335494	0	A	SNP	G	92	114	200	99.52	207	Tyr47Cys (tac/tGc)	Rv2079	-	hypothetical protein
2337179	0	C	SNP	T	106	74	171	100	180	Gln609_ (caa/Taa)	Rv2079	-	hypothetical protein
2338810	0	T	SNP	C	89	90	179	100	179	Arg34Arg (cgt/cgC)	Rv2082	-	hypothetical protein
2338811	0	A	SNP	G	92	90	182	100	182	Lys35Glu (aag/Gag)	Rv2082	-	hypothetical protein
2339255	0	A	SNP	G	101	89	189	100	190	Thr183Ala (act/Gct)	Rv2082	-	hypothetical protein
2339835	0	C	SNP	T	84	93	170	100	177	Pro376Leu (ccc/cTc)	Rv2082	-	hypothetical protein
2340621	0	C	SNP	G	86	58	143	99.31	145	Pro638Arg (ccc/cGc)	Rv2082	-	hypothetical protein
2341636	0	C	SNP	G	86	90	174	100	176	Leu256Val (ctg/Gtg)	Rv2083	-	hypothetical protein
2342649	1	A	Ins	G	88	72	160	80.81	160		Rv2084	-	hypothetical protein
2342649	2	A	Ins	G	88	71	159	80.3	160		Rv2084	-	hypothetical protein
2342649	3	A	Ins	C	87	68	155	78.28	156		Rv2084	-	hypothetical protein
2342649	4	A	Ins	G	86	69	155	78.28	156		Rv2084	-	hypothetical protein
2342649	5	A	Ins	T	87	67	154	77.78	155		Rv2084	-	hypothetical protein
2342649	6	A	Ins	A	87	68	155	78.28	155		Rv2084	-	hypothetical protein
2342649	7	A	Ins	C	87	67	154	77.78	155		Rv2084	-	hypothetical protein
2342649	8	A	Ins	A	86	68	154	77.78	155		Rv2084	-	hypothetical protein
2342649	9	A	Ins	C	87	68	155	78.28	155		Rv2084	-	hypothetical protein
2342649	10	A	Ins	A	87	67	154	77.78	155		Rv2084	-	hypothetical protein
2342649	11	A	Ins	C	87	68	155	78.28	155		Rv2084	-	hypothetical protein
2344246	0	G	SNP	C	87	115	194	99.51	203
2344499	0	T	SNP	G	122	101	222	100	223	Leu30Arg (ctg/cGg)	Rv2088	pknJ	transmembrane serine/threonine-protein kinase PknJ
2345037	0	C	SNP	A	111	88	198	100	199	Leu209Leu (ctc/ctA)	Rv2088	pknJ	transmembrane serine/threonine-protein kinase PknJ
2346318	0	G	SNP	A	132	110	240	99.18	244	Pro336Leu (ccg/cTg)	Rv2089c	pepE	dipeptidase PepE
2348446	0	C	SNP	G	84	96	172	100	180	Phe358Leu (ttc/ttG)	Rv2090	-	5'-3' exonuclease
2354791	0	A	SNP	G	59	81	133	100	140	Ser174Pro (tcg/Ccg)	Rv2096c	pafB	proteasome accessory factor B
2357269	0	G	Del	GAP	63	72	130	88.24	153
2357270	0	C	Del	GAP	63	72	130	90.6	149
2357271	0	C	Del	GAP	63	72	130	90.6	149
2358029	1	T	Ins	G	108	74	182	92.86	182
2361604	0	C	SNP	G	94	95	187	100	189	Val455Val (gtc/gtG)	Rv2101	helZ	helicase HelZ
2362041	0	C	SNP	A	100	84	182	100	184	Pro601Gln (ccg/cAg)	Rv2101	helZ	helicase HelZ
2364475	0	T	SNP	C	107	112	216	99.55	220	Thr16Ala (aca/Gca)	Rv2103c	vapC37	ribonuclease VapC37
2368565	0	A	Del	GAP	111	82	185	98.97	195
2369186	0	G	SNP	C	80	108	182	98.95	190	Arg182Gly (cgt/Ggt)	Rv2109c	prcA	proteasome subunit alpha
2369326	0	C	SNP	G	91	95	179	100	186	Arg135Pro (cgc/cCc)	Rv2109c	prcA	proteasome subunit alpha
2376135	0	A	SNP	G	78	103	181	100	181	Ser52Ser (tct/tcC)	Rv2115c	mpa	proteasome-associated ATPase
2381573	0	C	Del	GAP	97	81	180	98.34	181		Rv2123	PPE37	PPE family protein PPE37
2382776	0	A	SNP	C	99	122	215	99.1	223	Tyr1098Asp (tac/Gac)	Rv2124c	metH	methionine synthase
2386389	0	G	SNP	A	90	91	178	100	181	Gly33Ser (ggc/Agc)	Rv2125	-	hypothetical protein
2387733	0	T	SNP	C	110	69	167	100	179	Glu80Glu (gaa/gaG)	Rv2126c	PE_PGRS37	PE-PGRS family protein PE_PGRS37
2388641	0	G	SNP	A	77	90	166	100	167	Gly9Asp (ggc/gAc)	Rv2127	ansP1	L-asparagine permease
2399734	0	G	SNP	A	100	73	172	100	173	Gly339Ser (ggc/Agc)	Rv2139	pyrD	dihydroorotate dehydrogenase
2406843	0	C	Del	GAP	86	79	163	100	165		Rv2148c	-	hypothetical protein
2411496	0	G	SNP	A	84	90	174	100	174	Phe209Phe (ttc/ttT)	Rv2152c	murC	UDP-N-acetylmuramate--alanine ligase
2413246	0	C	SNP	A	94	51	133	99.32	146	Val36Leu (gtg/Ttg)	Rv2153c	murG	UDP-N-acetylglucosamine--N-acetylmuramyl- (pentapeptide) pyrophosphoryl-undecaprenol-N-acetylglucosamine transferase
2415137	0	C	SNP	T	107	108	206	100	215	Val420Ile (gtt/Att)	Rv2155c	murD	UDP-N-acetylmuramoylalanine--D-glutamate ligase
2415656	0	G	SNP	C	101	105	197	100	206	Arg247Gly (cgg/Ggg)	Rv2155c	murD	UDP-N-acetylmuramoylalanine--D-glutamate ligase
2421816	0	A	SNP	G	107	85	192	100	192
2421975	1	G	Ins	G	63	97	160	92.49	161
2421975	2	G	Ins	G	64	97	161	93.06	161
2421975	3	G	Ins	A	56	97	153	88.44	161
2421975	4	G	Ins	A	64	97	161	93.06	161
2423819	0	C	SNP	G	77	36	112	100	113	Gly340Gly (ggg/ggC)	Rv2162c	PE_PGRS38	PE-PGRS family protein PE_PGRS38
2423822	0	A	SNP	G	77	45	121	99.19	123	Gly339Gly (ggt/ggC)	Rv2162c	PE_PGRS38	PE-PGRS family protein PE_PGRS38
2424925	0	A	SNP	G	111	93	186	100	204
2425471	0	T	SNP	C	128	98	214	100	226	Arg539Arg (cga/cgG)	Rv2163c	pbpB	penicillin-binding membrane protein PbpB
2440926	0	G	SNP	T	84	103	186	100	187	Asp265Glu (gac/gaA)	Rv2178c	aroG	phospho-2-dehydro-3-deoxyheptonate aldolase AroG
2442468	0	C	SNP	T	95	91	183	100	186	Trp249_ (tgg/tgA)	Rv2180c	-	integral membrane protein
2448043	0	G	SNP	C	84	105	188	99.47	190
2448458	0	C	SNP	T	86	96	181	100	182	Thr100Ile (acc/aTc)	Rv2187	fadD15	long-chain-fatty-acid--CoA ligase FadD15
2451700	0	A	SNP	C	105	91	194	100	196	Ala107Ala (gct/gcG)	Rv2189c	-	hypothetical protein
2462871	0	G	SNP	A	101	98	193	100	199	Ala59Ala (gcc/gcT)	Rv2198c	mmpS3	membrane protein MmpS3
2470591	0	A	SNP	C	92	88	171	100	180
2491597	0	G	SNP	T	108	88	193	100	196	Arg253Arg (cgg/Agg)	Rv2221c	glnE	glutamate-ammonia-ligase adenylyltransferase
2491794	0	G	SNP	A	70	123	184	98.97	195	Ala187Val (gcc/gTc)	Rv2221c	glnE	glutamate-ammonia-ligase adenylyltransferase
2499726	0	G	SNP	A	91	40	130	100	131	Asp299Asn (gat/Aat)	Rv2226	-	hypothetical protein
2505085	0	G	SNP	A	105	108	213	100	213	Ala205Ala (gcc/gcT)	Rv2231c	cobC	aminotransferase		phylo (2,2)
2509140	0	G	SNP	C	94	104	191	99.5	199	Ser79Cys (tcc/tGc)	Rv2236c	cobD	cobalamin biosynthesis transmembrane protein CobD
2509722	0	A	SNP	G	79	88	167	100	167	Pro78Pro (cca/ccG)	Rv2237	-	hypothetical protein
2510350	0	C	SNP	G	87	92	177	100	179
2516567	0	G	SNP	C	91	88	174	100	179
2521342	0	T	SNP	C	93	97	189	100	190	Asp200Asp (gat/gaC)	Rv2247	accD6	acetyl-/propionyl-CoA carboxylase subunit beta
2521428	0	A	SNP	G	110	97	202	100	207	Asp229Gly (gac/gGc)	Rv2247	accD6	acetyl-/propionyl-CoA carboxylase subunit beta
2522955	0	T	SNP	G	110	94	199	99.51	205	Val199Gly (gtc/gGc)	Rv2248	-	hypothetical protein
2525723	0	G	Del	GAP	99	84	179	96.83	189		Rv2251	-	flavoprotein
2526974	0	T	SNP	C	102	131	233	100	233	Pro470Pro (cct/ccC)	Rv2251	-	flavoprotein
2529680	0	A	SNP	G	102	104	205	100	206	Thr65Thr (act/acC)	Rv2256c	-	hypothetical protein
2531742	0	A	SNP	G	101	81	182	100	182	Ala52Ala (gct/gcC)	Rv2258c	-	transcriptional regulator
2532616	0	G	SNP	A	90	125	209	99.54	216	Glu124Glu (gag/gaA)	Rv2259	mscR	S-nitrosomycothiol reductase MscR
2533071	0	T	SNP	C	93	117	210	100	210	Val276Ala (gtg/gCg)	Rv2259	mscR	S-nitrosomycothiol reductase MscR
2533377	0	T	SNP	C	114	97	207	100	211	Asp16Asp (gat/gaC)	Rv2260	-	hypothetical protein
2534563	0	G	Del	GAP	98	94	191	97.46	197
2534564	0	A	Del	GAP	98	94	191	100	192
2536599	0	C	SNP	T	91	72	161	100	163	Gly584Gly (ggg/ggA)	Rv2264c	-	hypothetical protein
2536628	1	G	Ins	A	108	87	195	96.06	196		Rv2264c	-	hypothetical protein
2536892	0	T	SNP	C	78	44	114	99.19	123	Thr487Ala (acc/Gcc)	Rv2264c	-	hypothetical protein
2540678	0	A	SNP	C	94	104	191	100	198	His192Pro (cac/cCc)	Rv2266	cyp124	cytochrome P450 Cyp124
2543395	0	T	SNP	C	103	82	180	100	185	Glu294Glu (gaa/gaG)	Rv2268c	cyp128	cytochrome P450 Cyp128
2546684	0	C	SNP	A	92	94	175	100	186	Gly41Val (ggt/gTt)	Rv2274c	mazF8	toxin MazF8
2548700	0	C	SNP	T	100	85	179	100	185	His318Tyr (cac/Tac)	Rv2276	cyp121	cytochrome P450 Cyp121
2551576	0	C	SNP	G	100	78	170	100	178
2551577	0	T	SNP	C	99	83	177	100	182
2562644	0	G	SNP	T	78	119	195	100	197	Ala16Ser (gcg/Tcg)	Rv2290	lppO	lipoprotein LppO
2563495	0	T	SNP	C	101	119	220	99.55	221	Trp108Arg (tgg/Cgg)	Rv2291	sseB	thiosulfate sulfurtransferase SseB
2564368	1	G	Ins	C	77	75	152	96.82	154		Rv2293c	-	hypothetical protein
2566766	1	C	Ins	G	80	90	170	88.54	170
2566768	0	A	SNP	C	83	90	170	96.65	179
2573756	0	C	SNP	A	90	106	196	100	196
2578626	0	A	SNP	G	103	99	194	100	202	Met24Thr (atg/aCg)	Rv2307c	-	hypothetical protein
2581052	0	G	SNP	A	69	82	151	98.69	153	Asp212Asn (gac/Aac)	Rv2308	-	hypothetical protein
2586076	0	C	SNP	G	83	115	192	99.5	199	Arg405Arg (cgg/cgC)	Rv2314c	-	hypothetical protein
2586127	0	A	SNP	G	88	113	198	100	201	Gly388Gly (ggt/ggC)	Rv2314c	-	hypothetical protein
2589036	0	G	SNP	C	103	87	175	100	190	Asp67His (gac/Cac)	Rv2316	uspA	sugar ABC transporter permease UspA
2589216	0	G	SNP	C	138	133	266	100	271	Val127Leu (gtg/Ctg)	Rv2316	uspA	sugar ABC transporter permease UspA
2592310	0	G	SNP	A	113	96	204	99.52	210	Ile139Ile (atc/atT)	Rv2319c	-	universal stress protein
2598400	0	A	SNP	G	92	101	190	100	193	Asn516Asn (aat/aaC)	Rv2326c	-	ABC transporter ATP-binding protein
2600260	0	A	SNP	G	121	111	222	99.57	233	Arg91Arg (cga/cgG)	Rv2327	-	hypothetical protein
2601576	0	T	SNP	G	91	91	175	100	182	Ser282Arg (agt/agG)	Rv2328	PE23	PE family protein PE23
2601760	0	G	SNP	A	119	99	215	99.54	219	Ala344Thr (gcc/Acc)	Rv2328	PE23	PE family protein PE23
2608117	0	C	SNP	A	105	96	196	100	201	Asp69Tyr (gac/Tac)	Rv2333c	stp	multidrug resistance protein
2612256	0	G	SNP	T	69	111	180	100	180	Leu244Leu (ctc/ctA)	Rv2337c	-	hypothetical protein
2612632	0	C	SNP	A	84	90	172	100	174	Gly119Val (ggc/gTc)	Rv2337c	-	hypothetical protein
2614910	0	C	Del	GAP	74	97	170	99.42	172		Rv2339	mmpL9	transmembrane transport protein MmpL9
2619271	0	T	SNP	C	102	85	178	100	187
2625924	0	T	SNP	C	67	80	145	98	150	Ala83Ala (gca/gcG)	Rv2346c	esxO	ESAT-6 like protein EsxO
2626004	0	G	SNP	A	74	59	126	97.79	136	Leu57Leu (ctg/Ttg)	Rv2346c	esxO	ESAT-6 like protein EsxO
2626011	0	G	SNP	A	83	63	146	100	146	Ile54Ile (atc/atT)	Rv2346c	esxO	ESAT-6 like protein EsxO
2626018	0	T	SNP	C	75	55	128	100	130	Glu52Gly (gag/gGg)	Rv2346c	esxO	ESAT-6 like protein EsxO
2626513	0	T	SNP	A	70	42	109	99.12	113	Thr3Ser (aca/Tca)	Rv2347c	esxP	ESAT-6 like protein EsxP
2626514	0	T	SNP	G	72	35	101	99.07	108	Ala2Ala (gca/gcC)	Rv2347c	esxP	ESAT-6 like protein EsxP
2627618	0	C	SNP	A	94	116	205	100	210	Gly361Cys (ggc/Tgc)	Rv2349c	plcC	phospholipase C
2627946	0	A	SNP	G	103	78	174	100	181	Arg251Arg (cgt/cgC)	Rv2349c	plcC	phospholipase C
2630740	0	T	SNP	C	106	93	193	100	199	Thr446Ala (act/Gct)	Rv2351c	plcA	membrane-associated phospholipase A
2631371	0	C	SNP	T	110	81	185	100	191	Val235Val (gtg/gtA)	Rv2351c	plcA	membrane-associated phospholipase A
2632341	1	C	Ins	A	103	102	205	96.24	206
2634282	0	T	SNP	G	91	107	197	100	198
2637162	0	C	SNP	T	96	77	171	100	173
2637541	0	C	SNP	T	77	78	152	100	155
2642383	0	C	SNP	T	90	103	190	100	193	Ala66Thr (gcc/Acc)	Rv2360c	-	hypothetical protein
2647905	0	G	SNP	A	69	78	141	100	147	Arg155Cys (cgc/Tgc)	Rv2366c	-	transmembrane protein
2656225	0	A	SNP	G	130	112	231	100	242	Val69Ala (gtc/gCc)	Rv2377c	-	hypothetical protein
2660319	0	C	SNP	G	114	120	233	100	234	Glu589Asp (gag/gaC)	Rv2379c	mbtF	peptide synthetase
2663795	0	G	SNP	A	121	116	235	100	237	Ala1107Ala (gcc/gcT)	Rv2380c	mbtE	peptide synthetase
2667181	0	G	SNP	A	110	85	190	100	195
2673818	0	C	SNP	G	108	91	196	100	199	Val674Leu (gtg/Ctg)	Rv2383c	mbtB	phenyloxazoline synthase
2680658	0	T	SNP	G	107	83	190	99.48	191	Thr67Thr (act/acG)	Rv2386a	-	hypothetical protein
2692100	0	C	SNP	T	98	105	195	99.02	205
2692842	0	C	SNP	G	96	96	185	100	192	Ala15Gly (gcc/gGc)	Rv2396	PE_PGRS41	acid and phagosome regulated protein AprC
2695378	0	C	SNP	G	109	83	184	100	192	Gly141Ala (ggc/gCc)	Rv2398c	cysW	sulfate ABC transporter permease CysW
2697489	0	C	SNP	T	75	64	136	100	139	Ala76Thr (gcg/Acg)	Rv2400c	subI	sulfate ABC transporter substrate-binding lipoprotein SubI
2703902	1	C	Ins	G	88	53	141	95.27	142
2704884	1	A	Ins	C	85	67	152	89.94	152		Rv2407	-	ribonuclease Z
2704884	2	A	Ins	A	85	66	151	89.35	152		Rv2407	-	ribonuclease Z
2704884	3	A	Ins	G	85	67	152	89.94	152		Rv2407	-	ribonuclease Z
2704884	4	A	Ins	C	85	66	151	89.35	151		Rv2407	-	ribonuclease Z
2704884	5	A	Ins	G	85	66	151	89.35	151		Rv2407	-	ribonuclease Z
2704884	6	A	Ins	A	79	66	145	85.8	145		Rv2407	-	ribonuclease Z
2704884	7	A	Ins	C	77	66	143	84.62	143		Rv2407	-	ribonuclease Z
2706663	0	G	SNP	T	108	81	184	100	189	Thr224Asn (acc/aAc)	Rv2409c	-	hypothetical protein
2711722	0	T	SNP	G	91	98	186	100	189	Pro385Pro (cca/ccC)	Rv2414c	-	hypothetical protein
2713795	0	C	SNP	T	109	94	198	100	203
2718852	0	T	SNP	G	109	108	211	100	217
2720094	0	G	SNP	A	85	106	189	99.48	192	Arg166Arg (cgg/cgA)	Rv2423	-	hypothetical protein
2720952	0	T	SNP	C	14	43	57	100	57	Thr276Ala (acc/Gcc)	Rv2424c	-	transposase
2720954	0	G	SNP	A	14	43	54	100	57	Thr275Ile (acc/aTc)	Rv2424c	-	transposase
2721562	0	C	SNP	G	93	76	169	100	169	Ala72Ala (gcg/gcC)	Rv2424c	-	transposase
2723506	0	T	SNP	C	99	112	208	99.53	212	Leu226Leu (tta/ttG)	Rv2426c	-	hypothetical protein
2724188	0	G	Del	GAP	51	94	146	75.13	193
2724189	0	G	Del	GAP	51	94	146	76.32	190
2724190	0	G	Del	GAP	51	94	146	76.32	190
2724191	0	T	Del	GAP	51	94	146	77.96	186
2724192	0	C	Del	GAP	51	94	146	80.11	181
2724193	0	T	Del	GAP	51	94	146	80.56	180
2724194	0	C	Del	GAP	51	94	146	81.01	179
2724195	0	C	Del	GAP	51	94	146	81.46	178
2724196	0	T	Del	GAP	51	94	146	82.39	176
2724197	0	C	Del	GAP	51	94	146	83.82	173
2724198	0	T	Del	GAP	51	94	146	86.83	167
2724199	0	A	Del	GAP	51	94	146	87.88	165
2724200	0	G	Del	GAP	51	94	146	86.83	167
2729058	0	A	SNP	C	119	100	219	100	219	Leu26Arg (ctg/cGg)	Rv2433c	-	hypothetical protein
2734074	0	T	SNP	C	111	117	223	100	228	Val282Ala (gtc/gCc)	Rv2436	rbsK	ribokinase RbsK
2734482	0	A	Del	GAP	110	115	242	99.12	227		Rv2437	-	transmembrane protein
2736158	0	A	SNP	C	107	104	211	100	211	Leu225Arg (ctg/cGg)	Rv2438c	nadE	glutamine-dependent NAD(+) synthetase
2737572	0	C	SNP	A	10	108	107	98.33	120	Ala226Ser (gcg/Tcg)	Rv2439c	proB	glutamate 5-kinase protein
2738274	0	A	SNP	C	120	98	213	100	218	Ser471Arg (agt/agG)	Rv2440c	obg	GTPase Obg
2740693	0	T	SNP	C	85	96	173	99.45	182
2741209	0	G	SNP	A	93	88	174	100	181	Leu167Leu (ctg/ctA)	Rv2443	dctA	C4-dicarboxylate-transport transmembrane protein DctA
2751804	0	C	SNP	T	86	100	182	100	186	Arg126Gln (cgg/cAg)	Rv2450c	rpfE	resuscitation-promoting factor RpfE
2752122	0	G	SNP	C	98	120	215	100	218	Thr20Arg (acg/aGg)	Rv2450c	rpfE	resuscitation-promoting factor RpfE		phylo (Beijing)
2752698	0	C	SNP	A	66	101	162	100	167
2760152	0	A	SNP	G	100	98	194	100	198	Tyr125Cys (tac/tGc)	Rv2458	mmuM	homocysteine S-methyltransferase MmuM
2774555	0	T	SNP	C	89	93	181	100	182	Val331Ala (gtg/gCg)	Rv2471	aglA	alpha-glucosidase AglA
2775361	0	C	SNP	T	116	82	193	100	198	Arg30Arg (cgc/cgT)	Rv2472	-	hypothetical protein
2779136	0	T	SNP	C	127	98	220	100	225	Ser1043Gly (agc/Ggc)	Rv2476c	gdh	NAD-dependent glutamate dehydrogenase
2786952	0	A	SNP	G	100	93	193	100	193	Cys778Arg (tgc/Cgc)	Rv2482c	plsB2	glycerol-3-phosphate acyltransferase
2789798	0	G	SNP	T	96	109	202	100	205	Arg409Arg (cgg/Agg)	Rv2483c	plsC	bifunctional L-3-phosphoserine phosphatase/1-acyl-sn-glycerol-3-phosphate acyltransferase
2791098	0	C	SNP	T	113	108	215	100	221	Gly466Asp (ggt/gAt)	Rv2484c	-	diacyglycerol O-acyltransferase
2793810	0	C	SNP	A	95	89	177	100	184	Arg60Leu (cgc/cTc)	Rv2485c	lipQ	carboxylesterase LipQ
2794071	0	G	SNP	A	96	106	199	100	202
2800087	0	G	SNP	A	93	132	220	100	225	Thr265Ile (acc/aTc)	Rv2488c	-	LuxR family transcriptional regulator
2802041	0	C	SNP	T	99	80	157	98.9	181	Gly1399Asp (ggc/gAc)	Rv2490c	PE_PGRS43	PE-PGRS family protein PE_PGRS43
2807486	0	C	SNP	A	108	91	195	100	199	Ala70Asp (gcc/gAc)	Rv2492	-	hypothetical protein
2808452	0	T	SNP	C	99	100	198	100	199	Val48Ala (gtg/gCg)	Rv2494	vapC38	ribonuclease VapC38
2809621	0	T	SNP	C	86	113	193	100	199	Thr107Ala (acc/Gcc)	Rv2495c	bkdC	branched-chain keto acid dehydrogenase E2 component
2809633	0	A	SNP	C	84	121	203	100	205	Tyr103Asp (tac/Gac)	Rv2495c	bkdC	branched-chain keto acid dehydrogenase E2 component
2816135	0	G	SNP	A	112	130	239	100	242	Pro249Leu (ccg/cTg)	Rv2501c	accA1	acetyl-/propionyl-CoA carboxylase subunit alpha
2817502	0	A	SNP	C	94	135	222	99.57	230	Phe325Val (ttt/Gtt)	Rv2502c	accD1	acetyl-/propionyl-CoA carboxylase subunit beta
2818837	0	A	SNP	G	134	107	240	99.59	242	Gly97Gly (ggt/ggC)	Rv2503c	scoB	succinyl-CoA:3-ketoacid-CoA transferase subunit B
2821342	0	C	SNP	T	107	88	191	100	195	Ala85Ala (gcg/gcA)	Rv2505c	fadD35	fatty-acid--CoA ligase FadD35
2825466	0	G	SNP	A	103	99	198	100	202	Lys263Lys (aag/aaA)	Rv2509	-	short-chain type dehydrogenase/reductase
2825581	0	T	SNP	G	117	123	227	100	240	Ile503Ile (ata/atC)	Rv2510c	-	hypothetical protein
2827984	0	G	SNP	T	113	80	191	100	193
2828019	0	T	SNP	C	109	83	192	100	192
2830525	0	C	SNP	A	112	76	177	99.47	189	Thr122Lys (acg/aAg)	Rv2513	-	hypothetical protein
2833329	0	G	SNP	A	79	106	182	99.46	186	Ala62Val (gct/gTt)	Rv2516c	-	hypothetical protein
2835984	0	T	SNP	C	72	85	154	99.37	158	Val67Ala (gtg/gCg)	Rv2519	PE26	PE family protein PE26
2837160	0	C	SNP	T	93	61	148	99.35	155	Pro459Leu (ccc/cTc)	Rv2519	PE26	PE family protein PE26
2839985	0	G	SNP	A	93	100	187	99.48	194
2841022	0	A	SNP	G	49	121	169	100	170	Cys2771Arg (tgc/Cgc)	Rv2524c	fas	fatty acid synthase
2847281	0	A	SNP	G	120	120	230	100	240	Asp684Asp (gat/gaC)	Rv2524c	fas	fatty acid synthase
2850631	0	T	SNP	C	78	127	203	100	205
2851162	0	A	Del	GAP	111	71	179	100	182		Rv2526	vapB17	antitoxin VapB17
2851163	0	A	Del	GAP	111	71	179	100	182		Rv2526	vapB17	antitoxin VapB17
2851164	0	C	Del	GAP	111	71	179	100	182		Rv2526	vapB17	antitoxin VapB17
2851165	0	A	Del	GAP	111	71	179	100	182		Rv2526	vapB17	antitoxin VapB17
2851166	0	T	Del	GAP	111	71	179	100	182		Rv2526	vapB17	antitoxin VapB17
2851167	0	T	SNP	C	115	71	181	100	186	Leu26Ser (ttg/tCg)	Rv2526	vapB17	antitoxin VapB17
2855259	0	A	SNP	G	102	84	186	100	186	Ala841Ala (gct/gcC)	Rv2531c	-	amino acid decarboxylase
2865760	0	A	SNP	G	108	100	199	100	208	Thr211Ala (acc/Gcc)	Rv2542	-	hypothetical protein
2865882	0	T	SNP	C	97	93	186	100	190	Val251Val (gtt/gtC)	Rv2542	-	hypothetical protein
2866551	0	C	SNP	G	134	129	261	100	263	Ala28Ala (gcc/gcG)	Rv2543	lppA	lipoprotein LppA
2866569	0	C	SNP	A	151	127	276	100	278	Thr34Thr (acc/acA)	Rv2543	lppA	lipoprotein LppA
2866578	0	C	SNP	A	147	126	273	100	273	His37Gln (cac/caA)	Rv2543	lppA	lipoprotein LppA
2866580	0	A	SNP	G	161	123	278	99.65	285	Asn38Ser (aac/aGc)	Rv2543	lppA	lipoprotein LppA
2866607	0	G	SNP	A	167	129	295	99.66	297	Gly47Asp (ggc/gAc)	Rv2543	lppA	lipoprotein LppA
2866647	0	G	SNP	A	163	113	267	99.64	277	Lys60Lys (aag/aaA)	Rv2543	lppA	lipoprotein LppA
2866671	0	G	SNP	A	133	89	220	99.55	223	Glu68Glu (gag/gaA)	Rv2543	lppA	lipoprotein LppA
2866677	0	A	SNP	C	152	76	224	99.56	229	Leu70Leu (cta/ctC)	Rv2543	lppA	lipoprotein LppA
2866815	0	G	SNP	C	7	34	40	100	41	Ala116Ala (gcg/gcC)	Rv2543	lppA	lipoprotein LppA
2866863	0	C	SNP	G	44	149	193	99.48	194	Ala132Ala (gcc/gcG)	Rv2543	lppA	lipoprotein LppA
2866876	0	A	SNP	G	54	160	202	99.53	215	Ile137Val (att/Gtt)	Rv2543	lppA	lipoprotein LppA
2866880	0	C	SNP	T	54	165	217	99.1	221	Ala138Val (gcc/gTc)	Rv2543	lppA	lipoprotein LppA
2866882	0	G	SNP	A	54	169	220	99.55	224	Ala139Thr (gcc/Acc)	Rv2543	lppA	lipoprotein LppA
2867207	0	C	SNP	G	31	48	78	100	79	Ala28Ala (gcc/gcG)	Rv2544	lppB	lipoprotein LppB
2867230	0	G	SNP	A	5	27	28	100	32	Gly36Asp (ggc/gAc)	Rv2544	lppB	lipoprotein LppB
2867231	0	C	SNP	T	5	25	30	100	30	Gly36Gly (ggc/ggT)	Rv2544	lppB	lipoprotein LppB
2867236	0	A	SNP	G	5	20	25	100	25	Asn38Ser (aac/aGc)	Rv2544	lppB	lipoprotein LppB
2867240	0	C	SNP	T	6	26	32	100	32	Pro39Pro (ccc/ccT)	Rv2544	lppB	lipoprotein LppB
2867245	0	A	SNP	C	7	28	33	100	35	Lys41Thr (aaa/aCa)	Rv2544	lppB	lipoprotein LppB
2867251	0	C	SNP	G	8	22	30	96.77	31	Pro43Arg (ccg/cGg)	Rv2544	lppB	lipoprotein LppB
2867254	0	A	SNP	G	9	25	34	100	34	His44Arg (cac/cGc)	Rv2544	lppB	lipoprotein LppB
2867263	0	G	SNP	A	12	35	47	100	47	Gly47Asp (ggc/gAc)	Rv2544	lppB	lipoprotein LppB
2867298	0	C	SNP	A	33	32	65	100	65	His59Asn (cac/Aac)	Rv2544	lppB	lipoprotein LppB
2867347	0	A	SNP	G	69	46	114	100	115	Gln75Arg (cag/cGg)	Rv2544	lppB	lipoprotein LppB
2867522	0	A	SNP	G	30	7	37	94.87	39	Glu133Glu (gaa/gaG)	Rv2544	lppB	lipoprotein LppB
2867532	0	A	SNP	G	45	12	54	100	57	Ile137Val (att/Gtt)	Rv2544	lppB	lipoprotein LppB
2867536	0	C	SNP	T	45	17	61	100	62	Ala138Val (gcc/gTc)	Rv2544	lppB	lipoprotein LppB
2867538	0	G	SNP	A	47	18	65	100	65	Ala139Thr (gcc/Acc)	Rv2544	lppB	lipoprotein LppB
2867552	0	A	SNP	G	57	25	79	98.8	83	Arg143Arg (cga/cgG)	Rv2544	lppB	lipoprotein LppB
2867575	0	T	SNP	C	64	44	108	100	108	Val151Ala (gtg/gCg)	Rv2544	lppB	lipoprotein LppB
2867594	0	G	SNP	A	56	47	100	99.04	104	Leu157Leu (ctg/ctA)	Rv2544	lppB	lipoprotein LppB
2867756	0	T	SNP	C	95	73	156	99.41	169	Ile211Ile (att/atC)	Rv2544	lppB	lipoprotein LppB
2867881	0	A	Del	GAP	94	102	199	100	196		Rv2545	vapB18	antitoxin VapB18
2880702	0	G	SNP	C	88	105	186	100	193	Val210Leu (gtc/Ctc)	Rv2560	-	hypothetical protein
2881598	0	G	Del	GAP	89	109	196	98.02	202
2881974	0	G	SNP	A	78	98	173	100	176
2884068	0	A	SNP	C	101	81	172	98.91	184	Met243Leu (atg/Ctg)	Rv2564	glnQ	glutamine ABC transporter ATP-binding protein
2886570	0	A	SNP	G	139	100	234	99.17	241	Glu66Glu (gaa/gaG)	Rv2566	-	hypothetical protein
2888201	0	T	SNP	C	81	124	202	100	205	Leu610Pro (ctc/cCc)	Rv2566	-	hypothetical protein
2889633	0	T	SNP	C	91	110	201	100	201	Ala1087Ala (gct/gcC)	Rv2566	-	hypothetical protein
2891267	0	C	SNP	T	140	92	228	100	232	Gly491Gly (ggc/ggT)	Rv2567	-	hypothetical protein
2891728	0	A	SNP	G	108	113	220	100	221	Gln645Arg (cag/cGg)	Rv2567	-	hypothetical protein
2894208	0	G	SNP	A	79	114	188	100	193	Ser67Ser (agc/agT)	Rv2569c	-	hypothetical protein
2894963	0	A	SNP	G	127	95	211	100	222	Ile333Thr (atc/aCc)	Rv2571c	-	transmembrane protein
2898522	0	T	SNP	C	104	133	232	100	237	Tyr160Tyr (tat/taC)	Rv2573	-	2-dehydropantoate 2-reductase
2903439	0	G	SNP	A	113	93	201	99.52	207	Ser31Ser (agc/agT)	Rv2578c	-	hypothetical protein
2910461	0	G	SNP	T	85	128	206	99.53	214	Ala147Glu (gcg/gAg)	Rv2584c	apt	adenine phosphoribosyltransferase
2911293	0	C	SNP	G	108	94	196	100	202	Cys462Ser (tgt/tCt)	Rv2585c	-	lipoprotein
2911715	0	T	SNP	G	87	86	171	100	173	Ala321Ala (gca/gcC)	Rv2585c	-	lipoprotein
2912294	0	T	SNP	G	112	106	213	100	218	Ala128Ala (gca/gcC)	Rv2585c	-	lipoprotein
2922846	0	C	SNP	T	46	14	58	96.77	62	Gly432Gly (ggc/ggT)	Rv2591	PE_PGRS44	PE-PGRS family protein PE_PGRS44
2922848	0	A	SNP	T	46	15	59	96.83	63	Gln433Leu (cag/cTg)	Rv2591	PE_PGRS44	PE-PGRS family protein PE_PGRS44
2923391	0	T	SNP	C	83	74	155	100	157	Pro281Pro (cca/ccG)	Rv2592c	ruvB	Holliday junction ATP-dependent DNA helicase RuvB
2925962	0	T	SNP	C	106	89	195	100	195	Cys77Arg (tgc/Cgc)	Rv2596	vapC40	ribonuclease VapC40
2927939	0	T	SNP	C	85	85	165	100	170
2939373	0	G	SNP	C	84	87	162	100	171	Ser197Cys (tct/tGt)	Rv2611c	-	phosphatidylinositol mannoside acyltransferase
2939657	0	T	SNP	C	85	61	135	100	146	Ile102Met (ata/atG)	Rv2611c	-	phosphatidylinositol mannoside acyltransferase
2948230	0	G	SNP	A	85	89	170	99.43	175	Ala110Val (gcc/gTc)	Rv2621c	-	transcriptional regulator
2948515	0	C	SNP	A	107	91	196	100	198	Gly15Val (ggg/gTg)	Rv2621c	-	transcriptional regulator
2954439	0	T	SNP	C	86	111	197	100	197	Arg104Gly (aga/Gga)	Rv2627c	-	hypothetical protein
2955957	0	A	SNP	C	87	116	196	99.51	204	Asp64Ala (gat/gCt)	Rv2629	-	hypothetical protein		phylo (Beijing)
2969197	0	A	SNP	G	65	78	142	100	143
2974933	0	A	SNP	G	102	107	198	100	209	Ile101Thr (atc/aCc)	Rv2650c	-	prophage protein
2975227	0	T	SNP	G	101	108	185	100	209	Asn3Thr (aat/aCt)	Rv2650c	-	prophage protein
2980861	0	A	SNP	G	90	88	177	100	178
2983873	0	A	SNP	G	119	110	178	97.86	234
2984740	0	A	SNP	G	98	95	192	100	193	His3Arg (cac/cGc)	Rv2668	-	hypothetical protein
2988630	0	C	SNP	G	112	105	212	100	217	His317Asp (cat/Gat)	Rv2672	-	protease
2992572	0	T	SNP	C	115	96	211	100	211	Ser19Ser (tca/tcG)	Rv2676c	-	hypothetical protein
2994187	0	T	SNP	C	110	102	202	100	212	Leu292Leu (tta/ttG)	Rv2678c	hemE	uroporphyrinogen decarboxylase
3003115	0	C	SNP	G	117	110	220	99.56	228	Ala378Gly (gca/gGa)	Rv2685	arsB1	arsenic-transport integral membrane protein ArsB
3005185	0	G	SNP	T	78	96	171	100	174	Pro156Thr (ccc/Acc)	Rv2688c	-	antibiotic ABC transporter ATP-binding protein
3009692	0	A	SNP	G	108	107	206	100	215	Thr117Ala (acc/Gcc)	Rv2691	ceoB	TRK system potassium uptake protein CeoB
3009834	0	A	SNP	G	120	112	223	100	232	Asp164Gly (gat/gGt)	Rv2691	ceoB	TRK system potassium uptake protein CeoB
3010420	0	A	SNP	G	93	126	211	100	219	Ile133Val (atc/Gtc)	Rv2692	ceoC	TRK system potassium uptake protein CeoC
3010993	0	C	SNP	T	86	94	163	100	180	Gly126Arg (ggg/Agg)	Rv2693c	-	integral membrane protein
3017465	0	T	SNP	C	108	110	212	100	218	Ile203Thr (ata/aCa)	Rv2702	ppgK	polyphosphate glucokinase
3017587	0	G	SNP	T	105	98	199	100	203	Ala244Ser (gcg/Tcg)	Rv2702	ppgK	polyphosphate glucokinase
3021893	0	T	Del	GAP	85	70	140	88.07	176		Rv2709	-	transmembrane protein
3021894	0	T	Del	GAP	85	70	140	87.57	177		Rv2709	-	transmembrane protein
3021895	0	C	Del	GAP	85	70	140	87.57	177		Rv2709	-	transmembrane protein
3021896	0	G	Del	GAP	85	70	140	88.07	176		Rv2709	-	transmembrane protein
3021897	0	A	Del	GAP	85	70	140	88.07	176		Rv2709	-	transmembrane protein
3021898	0	C	Del	GAP	85	70	140	88.07	176		Rv2709	-	transmembrane protein
3021899	0	G	Del	GAP	85	70	140	88.07	176		Rv2709	-	transmembrane protein
3021900	0	A	Del	GAP	85	70	140	88.07	176		Rv2709	-	transmembrane protein
3021901	0	C	Del	GAP	85	70	140	88.07	176		Rv2709	-	transmembrane protein
3024021	0	C	SNP	A	99	103	201	100	202	Arg153Arg (cgg/Agg)	Rv2711	ideR	iron-dependent repressor and activator IdeR
3024343	0	G	SNP	A	104	95	197	100	199	Thr329Ile (acc/aTc)	Rv2712c	-	hypothetical protein
3027798	0	T	SNP	C	102	95	197	100	197	Val245Ala (gtg/gCg)	Rv2714	-	hypothetical protein
3031168	0	A	SNP	G	108	67	173	98.31	178	Tyr124His (tat/Cat)	Rv2719c	-	membrane protein
3033189	0	G	SNP	A	74	106	173	99.45	181	Pro477Pro (ccc/ccT)	Rv2721c	-	hypothetical protein
3036826	0	C	SNP	T	88	81	166	100	169	Val156Met (gtg/Atg)	Rv2724c	fadE20	acyl-CoA dehydrogenase FadE20
3037377	0	T	SNP	C	7	52	59	100	59
3041871	0	G	SNP	T	90	120	206	100	210	Ala202Glu (gcg/gAg)	Rv2729c	-	integral membrane protein
3048912	0	C	SNP	G	116	113	224	99.57	230	Val59Leu (gtt/Ctt)	Rv2736c	recX	regulatory protein RecX
3054081	0	A	SNP	G	81	120	190	100	201	Gly56Gly (gga/ggG)	Rv2741	PE_PGRS47	PE-PGRS family protein PE_PGRS47
3054321	0	A	SNP	G	54	78	129	100	132	Gly136Gly (gga/ggG)	Rv2741	PE_PGRS47	PE-PGRS family protein PE_PGRS47
3054724	0	A	SNP	G	9	6	15	100	15	Ser271Gly (agc/Ggc)	Rv2741	PE_PGRS47	PE-PGRS family protein PE_PGRS47
3061703	0	G	SNP	A	109	102	191	100	211	Ala268Ala (gcc/gcT)	Rv2748c	ftsK	DNA translocase FtsK
3069167	0	A	SNP	G	108	95	203	100	203	Leu306Pro (ctg/cCg)	Rv2756c	hsdM	type I restriction/modification system DNA methylase HsdM
3069561	0	G	SNP	T	87	103	187	100	190	His175Asn (cac/Aac)	Rv2756c	hsdM	type I restriction/modification system DNA methylase HsdM
3078178	0	C	SNP	T	103	70	169	100	173	Val270Met (gtg/Atg)	Rv2769c	PE27	PE family protein PE27
3078579	0	G	SNP	A	83	70	151	98.71	155	Ala136Val (gcc/gTc)	Rv2769c	PE27	PE family protein PE27
3079877	0	A	SNP	G	98	98	187	100	196	Phe194Ser (ttc/tCc)	Rv2770c	PPE44	PPE family protein PPE44
3080795	0	A	SNP	G	100	105	196	100	205	Leu80Pro (ctc/cCc)	Rv2771c	-	hypothetical protein
3086788	0	T	SNP	C	80	124	197	100	204
3103682	0	T	SNP	C	98	102	195	100	200	Met87Val (atg/Gtg)	Rv2794c	pptT	phosphopantetheinyl transferase
3104189	0	A	SNP	G	130	93	218	100	223	Cys241Cys (tgt/tgC)	Rv2795c	-	hypothetical protein
3110140	0	G	SNP	T	119	82	198	100	201
3111476	0	C	SNP	T	135	86	218	99.55	222	Ser116Ser (tcg/tcA)	Rv2802c	-	arginine/hypothetical protein
3112877	0	G	SNP	A	90	104	178	100	194	Gly4Asp (ggc/gAc)	Rv2805	-	hypothetical protein
3113872	0	A	SNP	T	104	99	200	99.51	204	Glu72Val (gag/gTg)	Rv2807	-	hypothetical protein
3115384	0	G	SNP	C	88	105	185	100	193
3118000	0	A	SNP	G	88	86	171	100	174	Arg395Gly (agg/Ggg)	Rv2812	-	transposase
3127931	0	T	SNP	A	16	22	37	100	38	Lys114Asn (aaa/aaT)	Rv2820c	-	CRISPR type III-associated RAMP protein Csm4
3131469	1	T	Ins	T	87	90	177	94.15	178		Rv2823c	-	CRISPR-associated protein Cas10/Csm1
3131469	2	T	Ins	G	86	90	176	93.62	178		Rv2823c	-	CRISPR-associated protein Cas10/Csm1
3131469	3	T	Ins	T	88	90	178	94.68	178		Rv2823c	-	CRISPR-associated protein Cas10/Csm1
3131469	4	T	Ins	C	87	90	177	94.15	178		Rv2823c	-	CRISPR-associated protein Cas10/Csm1
3131469	5	T	Ins	G	87	90	177	94.15	178		Rv2823c	-	CRISPR-associated protein Cas10/Csm1
3131469	6	T	Ins	G	86	90	176	93.62	178		Rv2823c	-	CRISPR-associated protein Cas10/Csm1
3131469	7	T	Ins	C	85	90	175	93.09	176		Rv2823c	-	CRISPR-associated protein Cas10/Csm1
3131469	8	T	Ins	G	86	87	173	92.02	173		Rv2823c	-	CRISPR-associated protein Cas10/Csm1
3131469	9	T	Ins	A	86	87	173	92.02	173		Rv2823c	-	CRISPR-associated protein Cas10/Csm1
3133054	0	C	SNP	G	98	119	215	100	217	Ser162Ser (tcg/tcC)	Rv2825c	-	hypothetical protein
3133055	0	G	SNP	C	95	121	214	99.54	217	Ser162Trp (tcg/tGg)	Rv2825c	-	hypothetical protein
3133536	0	T	SNP	C	106	123	215	100	229	Lys2Glu (aaa/Gaa)	Rv2825c	-	hypothetical protein
3135606	0	A	SNP	G	117	126	239	99.18	245
3135912	0	G	SNP	C	85	104	185	100	189	Thr141Arg (acg/aGg)	Rv2828c	-	hypothetical protein
3135950	0	C	SNP	G	103	96	198	99.5	200	Ser128Ser (tcg/tcC)	Rv2828c	-	hypothetical protein
3135951	0	G	SNP	C	103	97	198	99.5	201	Ser128Trp (tcg/tGg)	Rv2828c	-	hypothetical protein
3137058	0	G	SNP	A	99	105	198	100	204	Ala56Val (gcg/gTg)	Rv2830c	vapB22	antitoxin VapB22
3137736	0	G	SNP	T	109	108	193	98.64	220	Asp156Tyr (gac/Tac)	Rv2831	echA16	enoyl-CoA hydratase EchA16
3144623	0	C	SNP	T	111	126	217	100	237	Glu183Glu (gag/gaA)	Rv2838c	rbfA	ribosome-binding factor RbfA
3156201	1	C	Ins	G	74	121	195	97.5	196		Rv2848c	cobB	cobyrinic acid A,C-diamide synthase
3162805	0	C	SNP	G	52	82	124	99.26	135	Arg180Gly (cgc/Ggc)	Rv2853	PE_PGRS48	PE-PGRS family protein PE_PGRS48
3165636	0	G	SNP	A	144	98	236	100	242	Ser144Ser (tcg/tcA)	Rv2855	mtr	mycothione reductase
3174496	0	A	SNP	G	107	105	210	100	212	Cys50Arg (tgt/Cgt)	Rv2862c	-	hypothetical protein
3174693	0	C	Del	GAP	68	95	163	97.02	168
3177452	0	C	SNP	A	103	153	247	100	256
3177884	0	C	SNP	A	130	102	232	100	232	Arg21Arg (cgc/cgA)	Rv2866	relG	toxin RelG
3180988	0	C	SNP	A	71	103	170	99.43	175	Val259Phe (gtc/Ttc)	Rv2869c	rip	zinc metalloprotease
3186860	0	T	SNP	G	27	102	124	100	129	Tyr672Asp (tat/Gat)	Rv2874	dipZ	integral membrane C-type cytochrome biogenesis protein DipZ
3189242	0	A	SNP	G	95	94	181	100	189	Ala52Ala (gct/gcC)	Rv2878c	mpt53	soluble secreted antigen Mpt53
3190146	0	C	Del	GAP	109	92	194	100	201
3200282	0	C	SNP	T	84	97	178	100	181	Ala6Val (gcg/gTg)	Rv2891	-	hypothetical protein
3209156	0	G	SNP	A	122	103	225	99.56	226	Ala84Val (gcc/gTc)	Rv2899c	fdhD	formate dehydrogenase accessory protein FdhD
3214869	0	A	SNP	G	104	72	175	100	176	Gln81Arg (cag/cGg)	Rv2905	lppW	lipoprotein LppW
3215623	0	G	Del	GAP	23	54	69	96.25	80
3217905	0	G	SNP	A	69	104	170	100	173	Asp122Asp (gac/gaT)	Rv2910c	-	hypothetical protein
3222835	0	C	SNP	G	117	117	223	100	234	Ser230Ser (tcg/tcC)	Rv2914c	pknI	serine/threonine-protein kinase PknI
3226181	0	A	SNP	C	104	110	206	100	214	Arg35Arg (cgt/cgG)	Rv2916c	ffh	signal recognition particle protein
3228143	0	G	SNP	T	98	96	192	100	194	Arg594Leu (cgg/cTg)	Rv2917	-	hypothetical protein
3232759	0	G	SNP	A	290	5	274	98.99	298
3238120	0	G	Del	GAP	95	103	195	94.74	209		Rv2923c	-	hypothetical protein
3238121	0	T	Del	GAP	95	103	195	95.65	207		Rv2923c	-	hypothetical protein
3238122	0	G	Del	GAP	95	102	195	95.63	206		Rv2923c	-	hypothetical protein
3242540	0	T	SNP	C	103	124	217	100	227	Leu115Leu (ttg/Ctg)	Rv2928	tesA	thioesterase TesA
3243987	0	A	SNP	G	87	104	190	99.48	192	Pro97Pro (cca/ccG)	Rv2930	fadD26	fatty-acid--CoA ligase FadD26
3245647	0	A	SNP	G	109	81	184	100	190	Glu68Gly (gag/gGg)	Rv2931	ppsA	phthiocerol synthesis polyketide synthase type I PpsA
3247316	0	C	SNP	G	99	74	171	100	173	Asp624Glu (gac/gaG)	Rv2931	ppsA	phthiocerol synthesis polyketide synthase type I PpsA
3247851	0	G	SNP	A	40	58	98	98.99	99	Ala803Thr (gcc/Acc)	Rv2931	ppsA	phthiocerol synthesis polyketide synthase type I PpsA
3247853	0	C	SNP	T	42	56	96	98.99	99	Ala803Ala (gcc/gcT)	Rv2931	ppsA	phthiocerol synthesis polyketide synthase type I PpsA
3247856	0	G	SNP	C	42	56	98	98.99	99	Arg804Arg (cgg/cgC)	Rv2931	ppsA	phthiocerol synthesis polyketide synthase type I PpsA
3247864	1	C	Ins	T	35	56	91	97.85	91		Rv2931	ppsA	phthiocerol synthesis polyketide synthase type I PpsA
3247864	2	C	Ins	A	35	56	91	97.85	91		Rv2931	ppsA	phthiocerol synthesis polyketide synthase type I PpsA
3247864	3	C	Ins	G	35	56	91	97.85	91		Rv2931	ppsA	phthiocerol synthesis polyketide synthase type I PpsA
3247864	4	C	Ins	G	35	56	91	97.85	91		Rv2931	ppsA	phthiocerol synthesis polyketide synthase type I PpsA
3247866	0	C	Del	GAP	35	56	87	97.85	93		Rv2931	ppsA	phthiocerol synthesis polyketide synthase type I PpsA
3247867	0	A	Del	GAP	35	56	87	98.91	92		Rv2931	ppsA	phthiocerol synthesis polyketide synthase type I PpsA
3247868	0	A	Del	GAP	35	56	87	98.91	92		Rv2931	ppsA	phthiocerol synthesis polyketide synthase type I PpsA
3247869	0	A	Del	GAP	35	56	87	97.85	93		Rv2931	ppsA	phthiocerol synthesis polyketide synthase type I PpsA
3247874	0	G	SNP	A	37	59	94	98.97	97	Arg810Arg (cgg/cgA)	Rv2931	ppsA	phthiocerol synthesis polyketide synthase type I PpsA
3247877	0	T	SNP	C	37	62	98	99	100	Phe811Phe (ttt/ttC)	Rv2931	ppsA	phthiocerol synthesis polyketide synthase type I PpsA
3247883	0	T	SNP	C	61	92	146	99.35	154	Ser813Ser (agt/agC)	Rv2931	ppsA	phthiocerol synthesis polyketide synthase type I PpsA
3248074	0	G	SNP	A	71	103	167	98.86	176	Arg877His (cgc/cAc)	Rv2931	ppsA	phthiocerol synthesis polyketide synthase type I PpsA
3248075	0	C	SNP	T	69	99	164	98.82	170	Arg877Arg (cgc/cgT)	Rv2931	ppsA	phthiocerol synthesis polyketide synthase type I PpsA
3249025	0	T	SNP	G	119	115	231	100	234	Leu1194Arg (cta/cGa)	Rv2931	ppsA	phthiocerol synthesis polyketide synthase type I PpsA
3256494	0	A	SNP	G	125	108	228	100	233	Gly270Gly (gga/ggG)	Rv2933	ppsC	phthiocerol synthesis polyketide synthase type I PpsC
3266030	0	A	SNP	G	87	76	163	98.79	165	Ser1261Ser (tca/tcG)	Rv2934	ppsD	phthiocerol synthesis polyketide synthase type I PpsD
3269581	0	A	SNP	G	110	112	218	100	222	Ala615Ala (gca/gcG)	Rv2935	ppsE	phthiocerol synthesis polyketide synthase type I PpsE
3270784	0	A	SNP	G	111	112	215	99.55	224	Gln1016Gln (caa/caG)	Rv2935	ppsE	phthiocerol synthesis polyketide synthase type I PpsE
3276703	0	T	SNP	G	134	127	258	100	261	Thr2005Pro (act/Cct)	Rv2940c	mas	multifunctional mycocerosic acid synthase
3284640	0	A	SNP	G	109	140	245	100	249	Thr436Ala (aca/Gca)	Rv2941	fadD28	long-chain-fatty-acid--AMP ligase FadD28
3284855	0	C	SNP	T	108	121	226	100	229	Ile507Ile (atc/atT)	Rv2941	fadD28	long-chain-fatty-acid--AMP ligase FadD28
3292740	0	C	SNP	T	105	78	171	100	183	Ser1205Asn (agc/aAc)	Rv2946c	pks1	polyketide synthase
3296371	1	G	Ins	C	95	76	171	77.73	171		Rv2947c	pks15	polyketide synthase
3296371	2	G	Ins	C	95	76	171	77.73	171		Rv2947c	pks15	polyketide synthase
3296371	3	G	Ins	G	94	76	170	77.27	171		Rv2947c	pks15	polyketide synthase
3296371	4	G	Ins	C	95	76	171	77.73	171		Rv2947c	pks15	polyketide synthase
3296371	5	G	Ins	G	95	76	171	77.73	171		Rv2947c	pks15	polyketide synthase
3296371	6	G	Ins	G	95	75	170	77.27	171		Rv2947c	pks15	polyketide synthase
3296371	7	G	Ins	C	95	76	171	77.73	171		Rv2947c	pks15	polyketide synthase
3296843	0	A	SNP	G	85	98	182	100	183	Val333Ala (gtg/gCg)	Rv2947c	pks15	polyketide synthase
3304966	0	G	SNP	A	106	114	218	100	220	Gly176Arg (ggg/Agg)	Rv2952	-	phthiotriol/phenolphthiotriol dimycocerosates methyltransferase
3308606	0	G	SNP	A	117	144	253	100	261
3310427	0	T	SNP	C	94	96	188	100	190
3310626	0	T	SNP	C	72	82	142	96.86	159
3314412	0	A	SNP	G	106	107	212	100	213	Ala237Ala (gct/gcC)	Rv2962c	-	PGL/p-HBAD biosynthesis rhamnosyltransferase
3316380	0	T	SNP	C	116	116	230	100	232	Met382Thr (atg/aCg)	Rv2963	-	integral membrane protein
3316955	0	A	SNP	C	112	125	226	99.58	238	Met143Leu (atg/Ctg)	Rv2964	purU	formyltetrahydrofolate deformylase
3326554	0	A	SNP	C	91	104	189	99.49	196	Asn152His (aac/Cac)	Rv2971	-	oxidoreductase		phylo (not Euro-American, M. africanum, M. bovis, M . canettii, M. caprae, M. Microti, M. pinipedii, Beijing, Delhi/CAS, EAI)
3331362	0	C	Del	GAP	102	6	114	90.76	119		Rv2975c	-	hypothetical protein
3331363	0	G	Del	GAP	102	6	114	93.1	116		Rv2975c	-	hypothetical protein
3335708	0	G	SNP	C	91	104	194	100	195	Pro14Arg (ccg/cGg)	Rv2979c	-	resolvase
3336680	0	A	Del	GAP	88	46	128	84.81	158
3336825	0	T	SNP	C	88	103	187	100	191	Thr365Ala (aca/Gca)	Rv2981c	ddlA	D-alanine--D-alanine ligase
3338603	0	G	SNP	C	106	107	203	100	213	Pro133Ala (ccg/Gcg)	Rv2982c	gpdA2	glycerol-3-phosphate dehydrogenase
3349001	0	G	SNP	A	91	127	211	99.54	219	Pro426Leu (ccc/cTc)	Rv2992c	gltS	glutamate--tRNA ligase
3352932	0	C	SNP	G	97	97	187	100	194	Thr179Thr (acg/acC)	Rv2995c	leuB	3-isopropylmalate dehydrogenase
3358235	0	A	SNP	T	115	122	231	99.16	239	Met212Leu (atg/Ttg)	Rv2999	lppY	lipoprotein LppY
3360293	0	A	SNP	T	95	117	194	100	212	Gly98Gly (ggt/ggA)	Rv3001c	ilvC	ketol-acid reductoisomerase
3363338	0	A	SNP	G	83	98	179	100	181
3367765	0	G	SNP	A	76	126	192	100	202	Gly343Gly (ggc/ggT)	Rv3009c	gatB	aspartyl/glutamyl-tRNA(Asn/Gln) amidotransferase subunit B
3375165	0	A	SNP	C	98	136	227	100	234	Phe167Cys (ttc/tGc)	Rv3015c	-	hypothetical protein
3379708	0	G	SNP	C	37	51	82	78.57	112
3379712	0	G	SNP	C	36	50	86	79.63	108
3379718	0	T	SNP	C	36	49	74	80.95	105
3379730	0	G	SNP	C	23	28	51	75	68
3379735	0	A	SNP	C	24	28	51	75.36	69
3379742	0	T	SNP	C	41	40	80	85.26	95
3379751	0	A	SNP	C	50	43	92	90.29	103
3379757	0	A	SNP	C	53	42	95	92.23	103
3379763	0	G	SNP	A	46	47	91	94.9	98
3379784	0	C	SNP	A	61	50	108	99.11	112
3379788	0	C	SNP	G	75	50	124	100	125
3380439	1	G	Ins	C	36	14	50	98.04	50
3401871	0	A	SNP	G	92	93	185	98.4	188	Ala16Ala (gct/gcC)	Rv3041c	-	ABC transporter ATP-binding protein
3402816	0	C	SNP	T	89	116	204	100	205	Gly116Glu (gga/gAa)	Rv3042c	serB2	phosphoserine phosphatase SerB
3404376	0	C	SNP	G	100	103	197	99.02	205	Thr182Thr (acg/acC)	Rv3043c	ctaD	cytochrome C oxidase cytochrome 1
3408150	0	T	SNP	C	85	97	182	100	182	Thr53Ala (aca/Gca)	Rv3047c	-	hypothetical protein
3412611	0	T	SNP	C	83	100	183	100	183	Gln519Arg (cag/cGg)	Rv3051c	nrdE	ribonucleoside-diphosphate reductase subunit alpha
3415188	0	G	Del	GAP	59	58	113	75	156
3415190	0	G	Del	GAP	59	58	113	76.47	153
3415191	0	G	Del	GAP	59	58	113	77.48	151
3415192	0	T	Del	GAP	59	58	113	80.14	146
3415193	0	G	Del	GAP	59	58	113	82.98	141
3415194	0	G	Del	GAP	59	58	113	82.98	141
3420825	0	A	SNP	G	100	125	225	100	225	Asp445Gly (gac/gGc)	Rv3059	cyp136	cytochrome P450 Cyp136
3425854	0	C	SNP	T	107	115	212	100	222	Pro91Ser (ccg/Tcg)	Rv3062	ligB	DNA ligase
3426415	0	T	SNP	C	120	110	223	100	230	Ser278Pro (tca/Cca)	Rv3062	ligB	DNA ligase
3428917	0	C	SNP	A	87	93	178	100	180	Arg559Ser (cgt/Agt)	Rv3063	cstA	carbon starvation protein A
3440464	0	T	SNP	G	115	102	208	100	217	Arg308Arg (cgt/cgG)	Rv3077	-	hydrolase
3440468	0	G	SNP	C	111	108	217	99.55	220	Gly310Arg (ggc/Cgc)	Rv3077	-	hydrolase
3446699	0	C	SNP	G	10	111	115	100	121	Phe220Leu (ttc/ttG)	Rv3081	-	hypothetical protein
3447293	0	T	SNP	G	102	101	190	100	203
3450725	0	T	SNP	C	119	108	223	100	227	Val243Val (gtt/gtC)	Rv3084	lipR	acetyl-hydrolase LipR
3454263	0	C	SNP	G	100	114	201	99.53	215	Leu447Val (ctc/Gtc)	Rv3087	-	diacyglycerol O-acyltransferase
3455686	0	G	SNP	C	123	97	210	100	220	Leu449Leu (ctg/ctC)	Rv3088	tgs4	diacyglycerol O-acyltransferase
3456666	0	A	SNP	G	93	123	216	99.54	217	Ala302Ala (gca/gcG)	Rv3089	fadD13	long chain-fatty-acid--CoA ligase FadD13
3461305	0	G	SNP	C	118	139	255	100	257	Leu144Val (cta/Gta)	Rv3092c	-	integral membrane protein
3462135	0	G	SNP	C	137	111	244	99.6	249	Cys210Trp (tgc/tgG)	Rv3093c	-	oxidoreductase
3466919	0	C	SNP	G	110	69	169	100	179	Gly58Ala (ggc/gCc)	Rv3097c	lipY	triacylglycerol lipase Lip
3467465	0	C	SNP	G	104	96	191	100	200	Ala66Ala (gcg/gcC)	Rv3098c	-	hypothetical protein
3473996	1	G	Ins	A	106	100	206	97.63	206
3477942	0	A	SNP	G	117	114	221	100	231	Thr98Thr (aca/acG)	Rv3109	moaA1	cyclic pyranopterin monophosphate synthase
3480474	0	G	SNP	A	103	115	217	99.54	219	Gly134Glu (gga/gAa)	Rv3113	-	phosphatase
3480789	0	T	SNP	C	133	125	248	100	258	Ser11Pro (tca/Cca)	Rv3114	-	hypothetical protein
3482717	0	A	SNP	G	91	62	151	87.43	175
3484126	0	G	SNP	A	120	103	218	100	223	Leu51Leu (ctg/ctA)	Rv3117	cysA3	thiosulfate sulfurtransferase
3486977	0	A	SNP	G	108	137	242	100	245	Lys157Glu (aaa/Gaa)	Rv3121	cyp141	cytochrome P450 Cyp141
3487108	0	C	SNP	T	114	95	205	100	209	Ala200Ala (gcc/gcT)	Rv3121	cyp141	cytochrome P450 Cyp141
3498198	0	C	SNP	T	89	102	191	100	191	Glu356Glu (gag/gaA)	Rv3132c	devS	two component sensor histidine kinase DevS
3500149	0	G	SNP	A	93	118	206	100	211	Leu201Leu (ctg/Ttg)	Rv3134c	-	universal stress protein
3500243	0	G	SNP	C	114	120	232	100	234	Ala169Ala (gcc/gcG)	Rv3134c	-	universal stress protein
3503895	0	C	SNP	T	107	114	215	99.55	222	Pro168Leu (ccg/cTg)	Rv3137	-	histidinol-phosphatase
3508970	0	A	SNP	G	127	106	225	100	233	Glu292Glu (gaa/gaG)	Rv3141	fadB4	NADPH quinone oxidoreductase FadB
3509626	0	C	SNP	A	88	87	173	100	175
3510120	0	T	SNP	G	137	133	260	100	270	Lys400Gln (aag/Cag)	Rv3144c	PPE52	PPE family protein PPE52
3518167	0	A	SNP	G	80	95	169	100	175	Ile474Met (ata/atG)	Rv3151	nuoG	NADH-quinone oxidoreductase subunit G
3518555	0	A	SNP	G	87	79	160	100	166	Thr604Ala (acg/Gcg)	Rv3151	nuoG	NADH-quinone oxidoreductase subunit G
3524836	0	C	SNP	A	114	95	198	100	209	Gly235Gly (ggc/ggA)	Rv3157	nuoM	NADH-quinone oxidoreductase subunit M
3529067	0	G	SNP	C	170	179	339	100	349	Arg33Gly (cgt/Ggt)	Rv3159c	PPE53	PPE family protein PPE53
3530955	0	C	SNP	G	124	86	204	100	210	Val62Leu (gtc/Ctc)	Rv3161c	-	dioxygenase
3542049	0	G	SNP	A	95	97	190	100	192
3542219	0	G	SNP	A	140	88	225	100	228	Gly28Ser (ggt/Agt)	Rv3174	-	short-chain dehydrogenase/reductase
3550347	0	C	SNP	T	117	143	256	100	260
3550789	0	C	SNP	G	91	112	203	100	203	Ala25Ala (gcc/gcG)	Rv3183	-	transcriptional regulator
3556275	0	A	SNP	G	98	100	198	100	198	Leu138Pro (ctg/cCg)	Rv3190c	-	hypothetical protein
3570863	0	C	SNP	T	123	77	191	100	200	Gly117Ser (ggc/Agc)	Rv3198c	uvrD2	ATP-dependent DNA helicase UvrD
3571828	0	G	SNP	C	94	113	207	100	207	Pro239Arg (ccg/cGg)	Rv3199c	nudC	NADH pyrophosphatase
3576231	0	T	SNP	C	96	99	195	100	195	Gln269Arg (cag/cGg)	Rv3201c	-	ATP-dependent DNA helicase
3577497	0	C	SNP	T	76	121	197	100	197	Glu902Lys (gaa/Aaa)	Rv3202c	-	ATP-dependent DNA helicase
3580637	0	T	Del	GAP	102	95	192	98.5	200
3581414	0	A	SNP	G	87	118	204	100	205	Thr34Ala (aca/Gca)	Rv3204	-	DNA-methyltransferase
3587446	0	G	SNP	A	103	110	205	100	213	Leu32Leu (ctg/Ttg)	Rv3210c	-	hypothetical protein
3590686	1	G	Ins	C	13	5	18	94.74	18
3591063	0	T	SNP	C	88	84	170	99.42	173	Lys144Glu (aag/Gag)	Rv3213c	-	SOJ/ParA-like protein
3597249	0	C	SNP	G	104	120	220	100	224	Gly96Arg (ggc/Cgc)	Rv3220c	-	two component sensor kinase
3600576	0	C	SNP	T	121	111	229	99.57	233	Cys242Cys (tgc/tgT)	Rv3224	-	iron-regulated short-chain dehydrogenase/reductase
3604821	0	G	SNP	C	88	92	180	100	180	Ala32Ala (gcg/gcC)	Rv3228	-	hypothetical protein
3610391	1	A	Ins	C	92	122	214	96.4	214		Rv3234c	tgs3	diacyglycerol O-acyltransferase
3612813	0	T	SNP	C	99	82	181	100	181	Thr102Ala (acg/Gcg)	Rv3236c	-	integral membrane transport protein
3614982	0	T	SNP	C	109	107	208	100	216	Leu874Leu (cta/ctG)	Rv3239c	-	transmembrane transport protein
3621423	0	A	SNP	G	81	95	172	100	176
3622441	0	A	SNP	C	80	101	176	100	181	Val217Val (gtt/gtG)	Rv3243c	-	hypothetical protein
3625065	0	T	SNP	G	87	95	178	100	182	Met517Leu (atg/Ctg)	Rv3245c	mtrB	two component sensory histidine kinase MtrB
3626562	0	G	SNP	A	88	115	201	99.51	204	Pro18Ser (ccg/Tcg)	Rv3245c	mtrB	two component sensory histidine kinase MtrB
3628520	0	G	SNP	A	113	80	192	100	193	Ser376Ser (tcc/tcT)	Rv3248c	sahH	adenosylhomocysteinase
3638093	0	G	SNP	A	102	118	220	100	220	Ser206Leu (tcg/tTg)	Rv3257c	pmmA	phosphomannomutase PmmA
3643985	0	A	SNP	C	110	89	197	100	199	Glu270Ala (gag/gCg)	Rv3263	-	DNA methylase
3653988	0	G	SNP	A	96	118	212	99.53	215	Val181Met (gtg/Atg)	Rv3272	-	hypothetical protein
3664457	0	C	SNP	A	124	142	260	99.63	267	Ala80Asp (gcc/gAc)	Rv3282	-	hypothetical protein
3665753	0	G	SNP	A	105	93	196	100	198	Glu276Lys (gag/Aag)	Rv3283	sseA	thiosulfate sulfurtransferase SseA
3670040	0	C	SNP	T	78	90	162	100	168	Ala124Ala (gcg/gcA)	Rv3289c	-	transmembrane protein
3674157	0	T	SNP	A	99	92	186	99.48	192	Cys186Ser (tgc/Agc)	Rv3293	pcd	piperideine-6-carboxylic acid dehydrogenase
3675504	0	G	SNP	T	86	92	172	100	178	Ile164Ile (atc/atA)	Rv3294c	-	hypothetical protein
3678249	0	A	SNP	C	126	108	227	99.57	235	Lys492Thr (aag/aCg)	Rv3296	lhr	ATP-dependent helicase
3680932	0	G	SNP	A	95	110	200	100	205	Pro1386Pro (ccg/ccA)	Rv3296	lhr	ATP-dependent helicase
3681548	0	A	SNP	C	103	119	220	100	222	Arg77Arg (agg/Cgg)	Rv3297	nei	endonuclease VIII
3689523	0	G	SNP	T	79	92	171	100	171	Cys472_ (tgc/tgA)	Rv3303c	lpdA	NAD(P)H quinone reductase LpdA
3690016	0	A	SNP	G	88	102	187	100	190	Leu308Ser (ttg/tCg)	Rv3303c	lpdA	NAD(P)H quinone reductase LpdA
3693681	0	A	SNP	C	123	107	230	100	230	Ala103Ala (gct/gcG)	Rv3306c	amiB1	amidase AmiB
3704596	0	G	SNP	C	80	100	179	100	180	Val54Leu (gtg/Ctg)	Rv3317	sdhD	succinate dehydrogenase hydrophobic membrane anchor subunit
3704770	0	A	SNP	G	80	88	168	99.41	169	Thr112Ala (acc/Gcc)	Rv3317	sdhD	succinate dehydrogenase hydrophobic membrane anchor subunit
3711910	0	G	SNP	A	151	109	256	100	260	Trp54_ (tgg/tgA)	Rv3327	-	transposase fusion protein
3712372	0	A	SNP	G	78	69	132	100	147	Leu208Leu (cta/ctG)	Rv3327	-	transposase fusion protein
3714211	0	G	SNP	T	109	131	236	100	240	Pro41Gln (ccg/cAg)	Rv3328c	sigJ	ECF RNA polymerase sigma factor SigJ
3714757	0	A	SNP	C	97	132	220	99.57	230	Gln122His (caa/caC)	Rv3329	-	aminotransferase
3714809	0	G	SNP	A	109	126	231	100	235	Ala140Thr (gcg/Acg)	Rv3329	-	aminotransferase
3718357	0	C	SNP	T	106	110	209	100	216	Pro423Leu (ccg/cTg)	Rv3331	sugI	sugar-transport integral membrane protein SugI
3721806	0	G	SNP	C	78	92	161	100	170	Gly265Gly (ggc/ggG)	Rv3335c	-	integral membrane protein
3730616	0	G	SNP	A	19	23	40	100	42	Ala2107Val (gcc/gTc)	Rv3343c	PPE54	PPE family protein PPE54
3730642	0	G	SNP	A	15	20	32	92.11	38	Asn2098Asn (aac/aaT)	Rv3343c	PPE54	PPE family protein PPE54
3730993	0	A	SNP	G	51	67	112	96.72	122	Gly1981Gly (ggt/ggC)	Rv3343c	PPE54	PPE family protein PPE54
3732344	0	G	SNP	A	138	185	310	99.69	324	Ala1531Val (gcc/gTc)	Rv3343c	PPE54	PPE family protein PPE54
3732624	0	A	SNP	G	51	34	78	80.95	105	Leu1438Leu (ttg/Ctg)	Rv3343c	PPE54	PPE family protein PPE54
3732686	0	C	SNP	T	49	27	55	81.72	93	Gly1417Asp (ggc/gAc)	Rv3343c	PPE54	PPE family protein PPE54
3735802	0	C	SNP	G	47	57	104	97.2	107	Thr378Thr (acg/acC)	Rv3343c	PPE54	PPE family protein PPE54
3736024	0	A	SNP	G	38	38	64	98.7	77	Gly304Gly (ggt/ggC)	Rv3343c	PPE54	PPE family protein PPE54
3736628	0	T	SNP	G	85	73	157	100	158	Glu103Ala (gag/gCg)	Rv3343c	PPE54	PPE family protein PPE54
3737479	0	G	Del	GAP	34	21	61	94.83	58		Rv3344c	PE_PGRS49	PE-PGRS family protein PE_PGRS49
3737480	0	G	Del	GAP	35	21	61	98.25	57		Rv3344c	PE_PGRS49	PE-PGRS family protein PE_PGRS49
3737481	0	C	Del	GAP	35	21	61	100	56		Rv3344c	PE_PGRS49	PE-PGRS family protein PE_PGRS49
3737482	0	G	Del	GAP	35	21	61	100	56		Rv3344c	PE_PGRS49	PE-PGRS family protein PE_PGRS49
3737483	0	C	Del	GAP	35	21	61	100	56		Rv3344c	PE_PGRS49	PE-PGRS family protein PE_PGRS49
3737484	0	C	Del	GAP	35	21	61	100	56		Rv3344c	PE_PGRS49	PE-PGRS family protein PE_PGRS49
3737485	0	G	Del	GAP	35	21	61	100	56		Rv3344c	PE_PGRS49	PE-PGRS family protein PE_PGRS49
3737486	0	C	Del	GAP	35	21	61	100	56		Rv3344c	PE_PGRS49	PE-PGRS family protein PE_PGRS49
3737487	0	C	Del	GAP	35	21	61	100	56		Rv3344c	PE_PGRS49	PE-PGRS family protein PE_PGRS49
3737488	0	G	Del	GAP	35	21	61	100	56		Rv3344c	PE_PGRS49	PE-PGRS family protein PE_PGRS49
3737489	0	G	Del	GAP	35	21	61	100	56		Rv3344c	PE_PGRS49	PE-PGRS family protein PE_PGRS49
3737490	0	C	Del	GAP	35	21	61	100	56		Rv3344c	PE_PGRS49	PE-PGRS family protein PE_PGRS49
3737491	0	G	Del	GAP	35	21	61	100	56		Rv3344c	PE_PGRS49	PE-PGRS family protein PE_PGRS49
3737492	0	C	Del	GAP	35	21	61	100	56		Rv3344c	PE_PGRS49	PE-PGRS family protein PE_PGRS49
3737493	0	C	Del	GAP	35	21	61	100	56		Rv3344c	PE_PGRS49	PE-PGRS family protein PE_PGRS49
3737494	0	G	Del	GAP	35	21	61	100	56		Rv3344c	PE_PGRS49	PE-PGRS family protein PE_PGRS49
3737495	0	C	Del	GAP	35	21	61	100	56		Rv3344c	PE_PGRS49	PE-PGRS family protein PE_PGRS49
3737496	0	C	Del	GAP	35	21	61	100	56		Rv3344c	PE_PGRS49	PE-PGRS family protein PE_PGRS49
3737497	0	G	Del	GAP	35	21	61	100	56		Rv3344c	PE_PGRS49	PE-PGRS family protein PE_PGRS49
3737498	0	C	Del	GAP	35	21	61	100	56		Rv3344c	PE_PGRS49	PE-PGRS family protein PE_PGRS49
3737499	0	C	Del	GAP	35	21	61	100	56		Rv3344c	PE_PGRS49	PE-PGRS family protein PE_PGRS49
3737500	0	A	Del	GAP	35	21	61	100	56		Rv3344c	PE_PGRS49	PE-PGRS family protein PE_PGRS49
3737501	0	C	Del	GAP	35	21	61	100	56		Rv3344c	PE_PGRS49	PE-PGRS family protein PE_PGRS49
3737502	0	C	Del	GAP	35	21	61	98.25	57		Rv3344c	PE_PGRS49	PE-PGRS family protein PE_PGRS49
3738417	0	G	Del	GAP	5	24	31	100	29		Rv3345c	PE_PGRS50	PE-PGRS family protein PE_PGRS50
3741572	0	G	SNP	A	32	109	118	97.92	144	Gly401Gly (ggc/ggT)	Rv3345c	PE_PGRS50	PE-PGRS family protein PE_PGRS50
3743656	0	G	SNP	A	76	97	173	100	173
3743899	0	G	SNP	A	100	86	184	100	186	Leu3096Leu (ctg/Ttg)	Rv3347c	PPE55	PPE family protein PPE55
3746409	0	A	SNP	G	67	81	147	100	148	Leu2259Pro (ctg/cCg)	Rv3347c	PPE55	PPE family protein PPE55
3750177	0	A	SNP	T	34	40	72	100	74	Phe1003Tyr (ttc/tAc)	Rv3347c	PPE55	PPE family protein PPE55
3750178	0	A	SNP	C	34	47	78	100	81	Phe1003Val (ttc/Gtc)	Rv3347c	PPE55	PPE family protein PPE55
3750185	0	C	SNP	G	33	40	73	100	73	Ser1000Ser (tcg/tcC)	Rv3347c	PPE55	PPE family protein PPE55
3750187	0	A	SNP	T	33	35	68	100	68	Ser1000Thr (tcg/Acg)	Rv3347c	PPE55	PPE family protein PPE55
3750188	0	C	SNP	G	33	43	67	100	76	Met999Ile (atg/atC)	Rv3347c	PPE55	PPE family protein PPE55
3750193	0	G	SNP	A	32	51	77	100	83	Leu998Phe (ctc/Ttc)	Rv3347c	PPE55	PPE family protein PPE55
3750205	0	C	SNP	T	41	59	100	100	100	Asp994Asn (gac/Aac)	Rv3347c	PPE55	PPE family protein PPE55
3750209	0	A	SNP	G	40	62	102	100	102	Asn992Asn (aat/aaC)	Rv3347c	PPE55	PPE family protein PPE55
3750210	0	T	SNP	G	42	64	101	100	106	Asn992Thr (aat/aCt)	Rv3347c	PPE55	PPE family protein PPE55
3750407	0	G	SNP	C	89	56	136	100	145	Gly926Gly (ggc/ggG)	Rv3347c	PPE55	PPE family protein PPE55
3750417	0	A	SNP	T	96	55	148	100	151	Phe923Tyr (ttc/tAc)	Rv3347c	PPE55	PPE family protein PPE55
3750421	0	T	SNP	C	89	52	141	100	141	Ser922Gly (agc/Ggc)	Rv3347c	PPE55	PPE family protein PPE55
3752207	0	A	SNP	G	79	59	135	99.28	139	Ile326Ile (att/atC)	Rv3347c	PPE55	PPE family protein PPE55
3753116	0	C	SNP	T	70	74	138	96.64	149	Pro23Pro (ccg/ccA)	Rv3347c	PPE55	PPE family protein PPE55
3753164	0	T	SNP	G	79	54	130	100	133	Pro7Pro (cca/ccC)	Rv3347c	PPE55	PPE family protein PPE55
3754508	0	G	SNP	C	94	110	195	99.51	205	Leu244Val (ctc/Gtc)	Rv3349c	-	transposase
3761017	0	C	Del	GAP	104	50	159	95.06	162		Rv3350c	PPE56	PPE family protein PPE56
3761191	0	A	SNP	G	88	97	183	99.46	186	Val1971Ala (gtc/gCc)	Rv3350c	PPE56	PPE family protein PPE56
3762013	0	A	SNP	C	74	85	156	100	159	Leu1697Arg (ctc/cGc)	Rv3350c	PPE56	PPE family protein PPE56
3775409	0	T	SNP	C	77	86	163	100	163	Gln698Arg (cag/cGg)	Rv3365c	-	hypothetical protein
3775441	0	A	SNP	C	90	103	190	99.48	194	Ser687Arg (agt/agG)	Rv3365c	-	hypothetical protein
3778011	0	G	SNP	A	94	98	179	100	192	Arg92Gln (cgg/cAg)	Rv3366	spoU	tRNA/rRNA methylase SpoU
3778012	0	G	SNP	T	98	94	178	99.48	193	Arg92Arg (cgg/cgT)	Rv3366	spoU	tRNA/rRNA methylase SpoU
3778396	0	C	SNP	T	107	118	216	100	225
3794081	0	C	Del	GAP	123	36	209	100	159		Rv3379c	dxs2	1-deoxy-D-xylulose 5-phosphate synthase
3794867	1	C	Ins	C	97	101	198	92.09	200		Rv3379c	dxs2	1-deoxy-D-xylulose 5-phosphate synthase
3794867	2	C	Ins	A	99	101	200	93.02	200		Rv3379c	dxs2	1-deoxy-D-xylulose 5-phosphate synthase
3798095	0	A	SNP	C	96	109	200	100	205	Val132Gly (gtc/gGc)	Rv3383c	idsB	polyprenyl synthetase IdsB
3798596	0	A	SNP	G	77	125	194	100	202
3802141	0	C	Del	GAP	15	75	91	82.57	109		Rv3388	PE_PGRS52	PE-PGRS family protein PE_PGRS52
3802142	0	G	Del	GAP	15	75	91	83.33	108		Rv3388	PE_PGRS52	PE-PGRS family protein PE_PGRS52
3802143	0	G	Del	GAP	15	75	91	82.57	109		Rv3388	PE_PGRS52	PE-PGRS family protein PE_PGRS52
3802144	0	C	Del	GAP	15	75	91	83.33	108		Rv3388	PE_PGRS52	PE-PGRS family protein PE_PGRS52
3802145	0	G	Del	GAP	15	75	91	83.33	108		Rv3388	PE_PGRS52	PE-PGRS family protein PE_PGRS52
3802146	0	G	Del	GAP	15	75	91	85.71	105		Rv3388	PE_PGRS52	PE-PGRS family protein PE_PGRS52
3802147	0	G	Del	GAP	15	75	91	85.71	105		Rv3388	PE_PGRS52	PE-PGRS family protein PE_PGRS52
3802148	0	G	Del	GAP	15	75	91	85.71	105		Rv3388	PE_PGRS52	PE-PGRS family protein PE_PGRS52
3802149	0	C	Del	GAP	15	75	91	87.38	103		Rv3388	PE_PGRS52	PE-PGRS family protein PE_PGRS52
3802150	0	C	Del	GAP	15	75	91	90	100		Rv3388	PE_PGRS52	PE-PGRS family protein PE_PGRS52
3802151	0	G	Del	GAP	15	75	91	91.84	98		Rv3388	PE_PGRS52	PE-PGRS family protein PE_PGRS52
3802152	0	G	Del	GAP	15	75	91	91.84	98		Rv3388	PE_PGRS52	PE-PGRS family protein PE_PGRS52
3802153	0	C	Del	GAP	15	75	91	91.84	98		Rv3388	PE_PGRS52	PE-PGRS family protein PE_PGRS52
3802154	0	G	Del	GAP	15	75	91	91.84	98		Rv3388	PE_PGRS52	PE-PGRS family protein PE_PGRS52
3802155	0	G	Del	GAP	15	75	91	98.9	91		Rv3388	PE_PGRS52	PE-PGRS family protein PE_PGRS52
3802156	0	C	Del	GAP	15	75	91	98.9	91		Rv3388	PE_PGRS52	PE-PGRS family protein PE_PGRS52
3802157	0	G	Del	GAP	15	75	91	98.9	91		Rv3388	PE_PGRS52	PE-PGRS family protein PE_PGRS52
3802158	0	G	Del	GAP	15	75	91	98.9	91		Rv3388	PE_PGRS52	PE-PGRS family protein PE_PGRS52
3804299	0	G	SNP	A	136	92	224	100	228	Pro165Ser (ccc/Tcc)	Rv3389c	htdY	3-hydroxyacyl-thioester dehydratase HtdY
3811672	0	G	SNP	T	91	112	202	100	203
3811675	0	A	SNP	G	89	112	194	99.5	202
3815477	0	G	SNP	T	118	114	227	100	232	Ala210Ala (gcc/gcA)	Rv3398c	idsA1	multifunctional dimethylallyltransferase/geranyltranstransferase/farnesylt ranstransferase
3817117	0	C	SNP	A	94	112	203	100	206	Ala330Glu (gcg/gAg)	Rv3399	-	S-adenosylmethionine-dependentmethyltransferase
3821845	0	G	SNP	T	100	97	196	100	197	Ala16Glu (gca/gAa)	Rv3402c	-	hypothetical protein
3822981	0	T	SNP	C	91	131	208	99.55	223	Ile295Val (atc/Gtc)	Rv3403c	-	hypothetical protein
3823159	0	A	SNP	T	100	120	213	100	220	Val235Val (gtt/gtA)	Rv3403c	-	hypothetical protein
3826501	0	C	SNP	T	76	109	184	100	185	Arg84Cys (cgc/Tgc)	Rv3407	vapB47	antitoxin VapB47
3826684	0	C	SNP	T	106	95	201	100	201	Ser46Leu (tcg/tTg)	Rv3408	vapC47	ribonuclease VapC47
3829770	0	T	SNP	C	84	111	193	100	195	Pro47Pro (cca/ccG)	Rv3410c	guaB3	oxidoreductase
3830349	0	C	SNP	T	111	94	200	99.03	207	Ala391Thr (gcg/Acg)	Rv3411c	guaB2	inosine-5'-monophosphate dehydrogenase
3830695	0	A	SNP	G	103	105	208	100	208	Ala275Ala (gct/gcC)	Rv3411c	guaB2	inosine-5'-monophosphate dehydrogenase
3834486	0	T	SNP	C	94	114	207	100	208	Gln12Gln (caa/caG)	Rv3415c	-	hypothetical protein
3836424	0	G	SNP	T	97	105	191	99.51	203	Ile156Ile (atc/atA)	Rv3417c	groEL1	chaperonin GroEL
3838871	0	A	SNP	G	110	99	209	100	209	Ala64Ala (gct/gcC)	Rv3420c	rimI	ribosomal-protein-alanine acetyltransferase RimI
3841790	0	A	SNP	G	207	152	353	98.63	364	Val96Ala (gtg/gCg)	Rv3424c	-	hypothetical protein
3842464	0	A	Del	GAP	110	125	238	90.04	261		Rv3425	PPE57	PPE family protein PPE57
3842620	0	A	SNP	G	95	108	202	99.02	205	Thr128Ala (act/Gct)	Rv3425	PPE57	PPE family protein PPE57
3842625	0	A	SNP	G	94	101	194	98.98	197	Pro129Pro (cca/ccG)	Rv3425	PPE57	PPE family protein PPE57
3843408	0	G	Del	GAP	64	76	144	96.55	145		Rv3426	PPE58	PPE family protein PPE58
3844757	0	C	Del	GAP	97	62	154	94.64	168		Rv3428c	-	transposase
3844992	0	T	SNP	A	105	101	202	100	206	Ser327Cys (agc/Tgc)	Rv3428c	-	transposase
3845695	0	C	SNP	T	132	95	226	100	227	Arg92Arg (cgg/cgA)	Rv3428c	-	transposase
3847215	0	T	SNP	C	89	47	132	99.27	137	Gly17Gly (ggt/ggC)	Rv3429	PPE59	PPE family protein PPE59
3847221	0	T	SNP	C	84	53	135	100	137	Gly19Gly (ggt/ggC)	Rv3429	PPE59	PPE family protein PPE59
3847235	0	C	SNP	T	70	53	123	100	123	Ser24Phe (tct/tTt)	Rv3429	PPE59	PPE family protein PPE59
3847237	0	G	SNP	T	69	55	123	100	124	Ala25Ser (gcc/Tcc)	Rv3429	PPE59	PPE family protein PPE59
3847238	0	C	SNP	T	69	57	125	100	126	Ala25Val (gcc/gTc)	Rv3429	PPE59	PPE family protein PPE59
3851887	0	A	SNP	C	4	98	101	99.03	103	Ser443Ala (tcg/Gcg)	Rv3433c	-	bifunctional ADP-dependent (S)-NAD(P)H-hydrate dehydratase/NAD(P)H-hydrate epimerase
3851888	0	T	SNP	C	4	98	102	99.03	103	Ala442Ala (gca/gcG)	Rv3433c	-	bifunctional ADP-dependent (S)-NAD(P)H-hydrate dehydratase/NAD(P)H-hydrate epimerase
3859893	0	C	SNP	T	116	103	208	99.1	221	Glu28Glu (gag/gaA)	Rv3440c	-	hypothetical protein
3862473	0	A	Del	GAP	88	95	167	98.92	185
3863138	0	G	SNP	A	84	94	173	100	178	Pro43Ser (ccg/Tcg)	Rv3445c	esxU	ESAT-6 like protein EsxU
3863681	0	C	SNP	G	116	103	219	99.55	220	Arg284Pro (cgg/cCg)	Rv3446c	-	hypothetical protein
3864995	0	T	SNP	C	97	103	192	100	200	Ser1082Gly (agc/Ggc)	Rv3447c	eccC4	ESX-4 secretion system protein EccC4
3870010	0	A	SNP	G	107	95	202	99.51	203	Thr87Ala (acc/Gcc)	Rv3449	mycP4	membrane-anchored mycosin
3871246	0	T	SNP	C	102	100	194	99.02	204	Gly417Gly (gga/ggG)	Rv3450c	eccB4	ESX-4 secretion system protein EccB4
3874723	0	T	Del	GAP	111	96	197	94.95	218
3877421	0	A	SNP	G	83	107	190	100	190	Pro4Pro (cct/ccC)	Rv3456c	rplQ	50S ribosomal protein L17
3883178	0	A	SNP	C	117	118	231	100	235	Glu115Asp (gaa/gaC)	Rv3465	rmlC	dTDP-4-dehydrorhamnose 3,5-epimerase
3883796	0	G	SNP	T	151	104	251	100	255	Arg91Leu (cgg/cTg)	Rv3466	-	hypothetical protein
3883797	0	G	SNP	A	145	106	248	100	251	Arg91Arg (cgg/cgA)	Rv3466	-	hypothetical protein
3884906	0	A	SNP	G	69	53	116	96.83	126	Lys315Glu (aaa/Gaa)	Rv3467	-	hypothetical protein
3885886	0	T	SNP	C	99	134	231	100	233	Ile62Val (atc/Gtc)	Rv3468c	-	dTDP-glucose 4,6-dehydratase
3892671	0	A	SNP	G	113	95	194	100	208
3893480	0	G	SNP	A	95	130	218	99.56	226
3894732	0	A	SNP	G	116	63	172	100	179	Arg103Gly (agg/Ggg)	Rv3478	PPE60	PE family protein PPE60
3895585	0	C	SNP	T	110	97	205	99.04	209	Pro387Leu (ccc/cTc)	Rv3478	PPE60	PE family protein PPE60
3895727	0	C	SNP	A	117	98	213	99.08	217
3896340	0	T	SNP	G	109	93	202	100	202	Leu174Arg (ctc/cGc)	Rv3479	-	transmembrane protein
3898408	0	A	SNP	G	118	130	248	100	248	Ala863Ala (gca/gcG)	Rv3479	-	transmembrane protein
3902318	1	A	Ins	T	102	122	224	96.14	224		Rv3483c	-	hypothetical protein
3906311	0	G	SNP	A	105	86	189	100	191	Arg233Cys (cgt/Tgt)	Rv3487c	lipF	carboxylesterase LipF
3908465	0	A	SNP	G	91	125	211	100	216	Glu77Gly (gaa/gGa)	Rv3490	otsA	trehalose-phosphate synthase
3909235	0	G	SNP	C	101	109	208	100	210	Val334Leu (gtg/Ctg)	Rv3490	otsA	trehalose-phosphate synthase
3916386	0	G	SNP	T	84	135	216	99.55	220	Arg191Ser (cgt/Agt)	Rv3497c	mce4C	Mce family protein Mce4C
3927595	0	G	SNP	A	5	10	13	100	15	Ala343Thr (gcc/Acc)	Rv3507	PE_PGRS53	PE-PGRS family protein PE_PGRS53
3927605	0	T	SNP	A	5	12	16	100	17	Met346Lys (atg/aAg)	Rv3507	PE_PGRS53	PE-PGRS family protein PE_PGRS53
3927606	0	G	SNP	A	5	11	15	100	16	Met346Ile (atg/atA)	Rv3507	PE_PGRS53	PE-PGRS family protein PE_PGRS53
3934542	0	T	SNP	G	34	52	85	100	86	Ser1180Ala (tct/Gct)	Rv3508	PE_PGRS54	PE-PGRS family protein PE_PGRS54
3934699	0	G	SNP	A	47	22	63	100	69	Ser1232Asn (agc/aAc)	Rv3508	PE_PGRS54	PE-PGRS family protein PE_PGRS54
3934733	0	G	SNP	C	48	11	57	98.33	60	Gly1243Gly (ggg/ggC)	Rv3508	PE_PGRS54	PE-PGRS family protein PE_PGRS54
3934734	0	G	SNP	A	32	11	43	95.56	45	Ala1244Thr (gcc/Acc)	Rv3508	PE_PGRS54	PE-PGRS family protein PE_PGRS54
3935950	0	T	SNP	C	6	4	10	100	10	Val1649Ala (gtc/gCc)	Rv3508	PE_PGRS54	PE-PGRS family protein PE_PGRS54
3936234	0	G	SNP	C	6	6	10	92.31	13	Gly1744Arg (ggt/Cgt)	Rv3508	PE_PGRS54	PE-PGRS family protein PE_PGRS54
3940802	0	A	SNP	G	11	17	28	100	28	Asn396Asp (aac/Gac)	Rv3511	PE_PGRS55	PE-PGRS family protein PE_PGRS55
3942481	0	C	SNP	G	91	64	151	100	155
3942640	0	T	SNP	C	53	79	124	99.25	133
3943019	0	C	SNP	G	14	25	39	100	39
3943745	0	C	Del	GAP	10	33	41	81.13	53
3943746	0	G	Del	GAP	10	33	41	86	50
3943747	0	G	Del	GAP	10	33	41	86	50
3943748	0	C	Del	GAP	10	33	41	86	50
3943749	0	A	Del	GAP	10	33	41	86	50
3943750	0	A	Del	GAP	10	33	41	86	50
3943751	0	C	Del	GAP	10	33	41	86	50
3943752	0	G	Del	GAP	10	33	41	86	50
3943753	0	G	Del	GAP	10	33	41	86	50
3947125	0	C	SNP	G	17	25	34	95.45	44	Gly444Gly (ggc/ggG)	Rv3514	PE_PGRS57	PE-PGRS family protein PE_PGRS57
3947126	0	G	SNP	A	15	24	28	92.86	42	Ala445Thr (gcc/Acc)	Rv3514	PE_PGRS57	PE-PGRS family protein PE_PGRS57
3947127	0	C	SNP	T	16	6	20	91.67	24	Ala445Val (gcc/gTc)	Rv3514	PE_PGRS57	PE-PGRS family protein PE_PGRS57
3947128	0	C	SNP	G	17	24	39	95.35	43	Ala445Ala (gcc/gcG)	Rv3514	PE_PGRS57	PE-PGRS family protein PE_PGRS57
3948612	1	A	Ins	C	26	12	38	79.17	38		Rv3514	PE_PGRS57	PE-PGRS family protein PE_PGRS57
3948612	2	A	Ins	G	26	12	38	79.17	38		Rv3514	PE_PGRS57	PE-PGRS family protein PE_PGRS57
3948612	3	A	Ins	G	26	12	38	79.17	38		Rv3514	PE_PGRS57	PE-PGRS family protein PE_PGRS57
3948612	4	A	Ins	C	26	12	38	79.17	38		Rv3514	PE_PGRS57	PE-PGRS family protein PE_PGRS57
3948612	5	A	Ins	G	26	12	38	79.17	38		Rv3514	PE_PGRS57	PE-PGRS family protein PE_PGRS57
3948612	6	A	Ins	G	26	12	38	79.17	38		Rv3514	PE_PGRS57	PE-PGRS family protein PE_PGRS57
3948612	7	A	Ins	C	26	12	38	79.17	38		Rv3514	PE_PGRS57	PE-PGRS family protein PE_PGRS57
3948612	8	A	Ins	A	26	11	37	77.08	38		Rv3514	PE_PGRS57	PE-PGRS family protein PE_PGRS57
3948612	9	A	Ins	C	26	12	38	79.17	38		Rv3514	PE_PGRS57	PE-PGRS family protein PE_PGRS57
3949531	0	C	SNP	G	25	26	50	100	51	Gly1246Gly (ggc/ggG)	Rv3514	PE_PGRS57	PE-PGRS family protein PE_PGRS57
3949532	0	C	SNP	G	25	26	49	98.08	52	Pro1247Ala (ccc/Gcc)	Rv3514	PE_PGRS57	PE-PGRS family protein PE_PGRS57
3952308	0	C	SNP	A	85	113	197	100	198	Asp55Tyr (gac/Tac)	Rv3515c	fadD19	long-chain-fatty-acid--CoA ligase FadD19
3952800	0	G	SNP	A	95	92	182	100	187	Gly86Asp (ggc/gAc)	Rv3516	echA19	enoyl-CoA hydratase EchA19
3958403	0	A	SNP	G	95	115	206	100	210	Asn295Asp (aac/Gac)	Rv3521	-	hypothetical protein
3959418	0	C	SNP	T	118	112	223	100	230	Thr324Ile (acc/aTc)	Rv3522	ltp4	lipid transfer protein
3959730	0	T	SNP	C	112	114	220	100	226	Phe68Leu (ttc/Ctc)	Rv3523	ltp3	lipid carrier protein
3962187	0	G	SNP	A	112	100	207	99.53	213	Asp46Asp (gac/gaT)	Rv3525c	-	siderophore-binding protein
3964518	0	G	SNP	A	80	93	171	100	173	Pro225Pro (ccc/ccT)	Rv3528c	-	hypothetical protein
3968006	0	A	SNP	C	112	155	260	100	267	Phe313Leu (ttt/ttG)	Rv3531c	-	hypothetical protein
3969183	0	G	SNP	A	124	102	221	100	226
3970594	0	C	SNP	G	97	84	181	100	181
3976595	0	G	SNP	T	112	103	211	100	215	Arg409Ser (agg/agT)	Rv3537	kstD	3-oxosteroid 1-dehydrogenase
3979990	0	C	SNP	G	107	96	202	99.02	205	Val224Leu (gtg/Ctg)	Rv3540c	ltp2	lipid transfer protein
3981983	0	G	SNP	A	120	109	225	99.57	230	Pro386Pro (ccc/ccT)	Rv3543c	fadE29	acyl-CoA dehydrogenase FadE29
3983542	0	C	SNP	T	121	116	230	100	237	Ala201Ala (gcg/gcA)	Rv3544c	fadE28	acyl-CoA dehydrogenase FadE28
3984321	0	G	SNP	A	105	119	217	100	224	His375His (cac/caT)	Rv3545c	cyp125	steroid C26-monooxygenase
3987371	0	G	Del	GAP	93	96	186	100	189
3992783	0	G	SNP	A	91	74	158	98.8	167	Pro33Pro (ccg/ccA)	Rv3554	fdxB	electron transfer protein FdxB
3993058	0	G	SNP	A	115	141	255	100	256	Gly125Glu (ggg/gAg)	Rv3554	fdxB	electron transfer protein FdxB
4001622	0	T	SNP	C	113	117	225	100	230
4005114	0	G	SNP	C	82	138	215	99.55	221	Trp275Ser (tgg/tCg)	Rv3563	fadE32	acyl-CoA dehydrogenase FadE32
4005607	0	T	SNP	C	137	86	222	100	223	Leu121Leu (ttg/Ctg)	Rv3564	fadE33	acyl-CoA dehydrogenase FadE33
4008747	0	A	SNP	G	67	115	177	99.45	183	Ile179Thr (atc/aCc)	Rv3567c	hsaB	flavin-dependent monooxygenase reductase subunit HsaB
4013010	0	G	SNP	A	105	111	210	100	216	Leu198Leu (ctg/ctA)	Rv3571	kshB	3-ketosteroid-9-alpha-hydroxylase reductase subunit
4016353	0	T	SNP	G	87	74	158	98.77	163
4022388	0	G	SNP	A	97	110	205	100	207	Pro2Pro (ccc/ccT)	Rv3579c	-	tRNA/rRNA methyltransferase
4024273	0	T	SNP	C	97	102	198	100	199	Val25Val (gta/gtG)	Rv3581c	ispF	2C-methyl-D-erythritol 2,4-cyclodiphosphate synthase
4026899	0	G	SNP	A	111	111	218	99.11	224	Gln152Gln (cag/caA)	Rv3585	radA	DNA repair protein RadA
4028752	0	A	SNP	G	90	93	179	100	183	Thr288Ala (acg/Gcg)	Rv3586	-	DNA integrity scanning protein DisA
4032218	0	G	SNP	A	49	99	119	99.33	149	Ala314Val (gct/gTt)	Rv3590c	PE_PGRS58	PE-PGRS family protein PE_PGRS58
4032625	0	G	SNP	T	68	26	73	91.26	103	Gly178Gly (ggc/ggA)	Rv3590c	PE_PGRS58	PE-PGRS family protein PE_PGRS58
4033577	0	A	SNP	G	123	104	225	99.13	229	Phe156Leu (ttc/Ctc)	Rv3591c	-	hydrolase
4034827	0	C	SNP	T	106	106	206	100	212	Ala159Val (gcg/gTg)	Rv3593	lpqF	lipoprotein LpqF
4037283	0	T	SNP	G	74	81	155	100	155	Gly256Gly (gga/ggC)	Rv3595c	PE_PGRS59	PE-PGRS family protein PE_PGRS59
4041581	0	C	SNP	T	92	92	180	98.92	186	Ala454Thr (gcg/Acg)	Rv3598c	lysS	lysine--tRNA ligase
4050811	0	G	SNP	A	93	102	194	99.49	196	Tyr691Tyr (tac/taT)	Rv3610c	ftsH	zinc metalloprotease FtsH
4051564	0	C	SNP	T	97	70	163	100	167	Glu440Glu (gag/gaA)	Rv3610c	ftsH	zinc metalloprotease FtsH
4053050	0	A	SNP	G	102	18	104	78.43	153
4055801	0	G	SNP	A	115	78	189	100	193	Thr192Ile (acc/aTc)	Rv3616c	espA	ESX-1 secretion-associated protein EspA
4056416	0	C	SNP	A	112	84	193	100	196
4056693	0	G	SNP	T	92	112	195	99.51	205
4059143	0	A	SNP	C	75	80	154	100	155	Glu149Ala (gag/gCg)	Rv3618	-	monooxygenase
4059904	0	A	SNP	G	85	115	198	99.5	201
4060210	0	T	SNP	A	98	104	197	100	202	Gln20Leu (cag/cTg)	Rv3619c	esxV	ESAT-6 like protein EsxV
4060588	0	T	SNP	C	115	96	205	100	211	Thr2Ala (acc/Gcc)	Rv3620c	esxW	ESAT-6 like protein EsxW
4064855	0	A	SNP	C	125	119	244	100	244	Leu350Arg (ctg/cGg)	Rv3626c	-	hypothetical protein
4069292	0	G	SNP	A	114	114	225	100	228	Ala40Thr (gcc/Acc)	Rv3630	-	integral membrane protein
4075422	0	T	SNP	C	116	118	222	100	234
4087972	0	G	SNP	T	105	108	208	100	213	Leu73Met (ctg/Atg)	Rv3647c	-	hypothetical protein
4089058	0	T	SNP	C	109	98	204	99.52	208	Leu93Pro (ctc/cCc)	Rv3649	-	helicase
4095002	0	G	Del	GAP	18	102	107	97.56	123		Rv3655c	-	hypothetical protein
4095295	0	T	SNP	C	95	104	159	99.5	200	Glu2Glu (gaa/gaG)	Rv3655c	-	hypothetical protein
4100975	0	T	SNP	C	105	105	210	98.59	213
4101817	0	G	SNP	A	67	89	152	100	156	Gly73Gly (ggc/ggT)	Rv3662c	-	hypothetical protein
4105633	0	G	Del	GAP	125	57	189	96.81	188		Rv3666c	dppA	dipeptide ABC transporter substrate-binding lipoprotein DppA
4107074	0	T	SNP	C	102	90	192	100	192	Gln4Arg (cag/cGg)	Rv3666c	dppA	dipeptide ABC transporter substrate-binding lipoprotein DppA
4111303	0	G	SNP	C	110	76	182	100	186	Val159Val (gtg/gtC)	Rv3669	-	transmembrane protein
4112429	0	T	SNP	C	101	141	222	100	242	Ile363Val (atc/Gtc)	Rv3671c	-	serine protease
4115890	0	G	SNP	C	113	100	213	100	213	Pro2Arg (ccc/cGc)	Rv3674c	nth	endonuclease III
4116610	0	G	SNP	A	96	93	189	100	189	Asp45Asn (gat/Aat)	Rv3676	crp	cAMP receptor protein
4119809	0	G	SNP	A	98	118	216	100	216	Pro5Pro (ccg/ccA)	Rv3680	-	anion transporter ATPase
4120390	0	G	SNP	C	110	93	195	99.51	204	Gly199Ala (gga/gCa)	Rv3680	-	anion transporter ATPase
4122287	0	G	SNP	T	106	86	190	100	192	Ala124Ala (gcg/gcT)	Rv3682	ponA2	bifunctional penicillin-insensitive transglycosylase/penicillin-sensitive transpeptidase
4123770	0	G	SNP	A	103	102	196	100	205	Ala619Thr (gcg/Acg)	Rv3682	ponA2	bifunctional penicillin-insensitive transglycosylase/penicillin-sensitive transpeptidase
4124350	0	C	Del	GAP	99	86	181	95.36	194
4124351	0	C	Del	GAP	99	86	181	97.37	190
4133316	0	A	SNP	T	99	34	128	100	133	Thr267Ser (acg/Tcg)	Rv3691	-	hypothetical protein
4137829	0	C	SNP	T	100	102	197	99.51	203	Ala208Ala (gcc/gcT)	Rv3695	-	membrane protein
4145737	0	A	SNP	G	117	126	236	100	243	Tyr385Tyr (tat/taC)	Rv3703c	etgB	iron(II)-dependent oxidoreductase EgtB
4151855	0	A	SNP	G	134	95	219	99.57	230	Pro121Pro (cct/ccC)	Rv3708c	asd	aspartate-semialdehyde dehydrogenase
4156099	0	C	SNP	A	85	104	184	100	189	Val211Leu (gtg/Ttg)	Rv3711c	dnaQ	DNA polymerase III subunit epsilon
4156503	0	C	SNP	T	93	118	210	100	211	Gly76Asp (ggc/gAc)	Rv3711c	dnaQ	DNA polymerase III subunit epsilon
4158493	0	C	SNP	T	105	98	203	100	203	Ile89Ile (atc/atT)	Rv3713	cobQ2	cobyric acid synthase CobQ
4159195	0	T	SNP	C	93	102	195	100	195	Pro209Pro (cca/ccG)	Rv3714c	-	hypothetical protein
4160371	0	C	SNP	A	120	93	209	100	213	Gly44Cys (ggt/Tgt)	Rv3715c	recR	recombination protein RecR
4162339	0	A	SNP	G	121	93	204	99.53	215	Thr12Ala (acg/Gcg)	Rv3719	-	hypothetical protein
4166441	0	G	SNP	A	105	116	218	100	221	His97His (cac/caT)	Rv3721c	dnaZX	DNA polymerase III subunit gamma/tau
4167656	0	A	SNP	G	133	116	246	100	249	Met158Thr (atg/aCg)	Rv3722c	-	hypothetical protein
4169852	0	G	SNP	T	105	88	193	100	193
4170739	0	G	SNP	C	98	96	192	100	194	Val176Leu (gtc/Ctc)	Rv3725	-	oxidoreductase
4170964	1	G	Ins	A	80	113	193	99.48	193		Rv3725	-	oxidoreductase
4174131	0	G	SNP	C	99	109	199	100	208	Gly393Arg (gga/Cga)	Rv3727	-	oxidoreductase
4179089	0	C	SNP	T	84	95	157	100	179	Pro269Ser (ccg/Tcg)	Rv3729	-	transferase
4179832	0	G	SNP	C	117	84	197	100	201	Gln516His (cag/caC)	Rv3729	-	transferase
4180839	0	G	SNP	C	89	76	163	100	165	Ala294Ala (gcc/gcG)	Rv3730c	-	hypothetical protein
4182387	0	G	SNP	C	107	86	191	100	193	Val210Val (gtg/gtC)	Rv3731	ligC	DNA ligase C
4182695	0	G	SNP	A	97	120	213	100	217	Arg313His (cgc/cAc)	Rv3731	ligC	DNA ligase C
4186678	0	G	SNP	A	103	102	200	100	205	Leu15Leu (ctg/ctA)	Rv3736	-	AraC/XylS family transcriptional regulator
4187485	0	T	SNP	C	85	117	202	100	202	Ala284Ala (gct/gcC)	Rv3736	-	AraC/XylS family transcriptional regulator
4187817	0	A	SNP	G	115	118	226	100	233	Asp40Gly (gat/gGt)	Rv3737	-	transmembrane protein
4189210	0	G	SNP	T	87	87	171	99.43	175	Pro504Pro (ccg/ccT)	Rv3737	-	transmembrane protein
4194186	0	C	Del	GAP	74	104	177	100	178		Rv3743c	ctpJ	cation transporter ATPase J
4194187	0	C	Del	GAP	74	104	177	100	178		Rv3743c	ctpJ	cation transporter ATPase J
4194501	0	G	SNP	A	100	111	210	100	211	Phe291Phe (ttc/ttT)	Rv3743c	ctpJ	cation transporter ATPase J
4197138	1	C	Ins	T	67	102	169	94.94	169
4198612	0	G	Del	GAP	85	82	165	98.82	169
4204168	0	T	SNP	C	146	100	228	100	246	Asn84Asp (aac/Gac)	Rv3758c	proV	glycine betaine/carnitine/choline/L-proline ABC transporter ATP-binding protein ProV
4204441	0	A	SNP	G	136	124	251	100	260	His311His (cat/caC)	Rv3759c	proX	glycine betaine/carnitine/choline/L-proline ABC transporter substrate-binding lipoprotein ProX
4205120	0	A	SNP	G	119	90	209	100	209	Leu85Pro (ctg/cCg)	Rv3759c	proX	glycine betaine/carnitine/choline/L-proline ABC transporter substrate-binding lipoprotein ProX
4205325	0	A	SNP	G	115	101	215	100	216	Trp17Arg (tgg/Cgg)	Rv3759c	proX	glycine betaine/carnitine/choline/L-proline ABC transporter substrate-binding lipoprotein ProX
4210274	0	A	SNP	G	119	117	236	100	236	Cys246Arg (tgt/Cgt)	Rv3764c	tcrY	two component sensor kinase TcrY
4212833	0	A	Del	GAP	93	107	195	93.46	214		Rv3766	-	hypothetical protein
4212834	0	C	Del	GAP	93	107	195	99.5	201		Rv3766	-	hypothetical protein
4212835	0	C	Del	GAP	92	107	194	99	201		Rv3766	-	hypothetical protein
4214988	0	G	SNP	A	91	119	208	100	210
4215484	0	G	SNP	C	114	107	216	100	221	Pro98Ala (ccc/Gcc)	Rv3770c	-	hypothetical protein
4217557	0	A	SNP	G	115	79	193	100	194	Thr142Ala (acg/Gcg)	Rv3772	hisC2	histidinol-phosphate aminotransferase
4218416	0	C	SNP	A	101	99	193	100	200	Gly137Val (ggg/gTg)	Rv3773c	-	hypothetical protein
4218941	0	G	SNP	A	90	74	160	100	164	Gly31Gly (ggg/ggA)	Rv3774	echA21	enoyl-CoA hydratase EchA21
4219219	0	G	SNP	A	92	84	169	100	176	Gly124Asp (ggc/gAc)	Rv3774	echA21	enoyl-CoA hydratase EchA21
4221071	0	C	Del	GAP	109	103	209	99.07	214
4221423	0	C	SNP	T	103	120	222	99.55	224	Ser112Leu (tcg/tTg)	Rv3776	-	hypothetical protein
4221490	0	C	SNP	G	114	118	228	100	232	Leu134Leu (ctc/ctG)	Rv3776	-	hypothetical protein
4222073	0	A	SNP	G	94	84	176	100	178	Met329Val (atg/Gtg)	Rv3776	-	hypothetical protein
4222882	0	A	SNP	G	112	87	197	100	199	Leu63Leu (cta/ctG)	Rv3777	-	oxidoreductase
4223172	0	T	SNP	C	116	91	201	99.52	208	Val160Ala (gtc/gCc)	Rv3777	-	oxidoreductase
4229167	0	T	SNP	C	84	102	185	100	186	Val274Ala (gtg/gCg)	Rv3782	glfT1	galactofuranosyl transferase GlfT
4230883	0	G	SNP	A	71	114	183	100	185	Gly210Ser (ggt/Agt)	Rv3784	-	dTDP-glucose 4,6-dehydratase
4231865	0	C	SNP	A	74	90	163	100	164	Val182Val (gtc/gtA)	Rv3785	-	hypothetical protein
4234960	0	A	SNP	C	78	103	176	100	181	Ile61Leu (atc/Ctc)	Rv3788	-	hypothetical protein
4236237	0	C	SNP	T	109	99	204	99.52	209	Thr153Thr (acc/acT)	Rv3790	dprE1	decaprenylphosphoryl-beta-D-ribose oxidase
4238444	0	G	SNP	A	89	95	184	100	184	Leu171Leu (ctg/ctA)	Rv3792	aftA	arabinofuranosyltransferase			ethambutol (EMB)
4242643	0	C	SNP	T	93	104	193	100	197	Arg927Arg (cgc/cgT)	Rv3793	embC	arabinosyltransferase C			ethambutol (EMB)
4243460	0	C	SNP	T	120	94	207	100	214	Cys76Cys (tgc/tgT)	Rv3794	embA	arabinosyltransferase A		phylo (Beijing, 2,2)	ethambutol (EMB)
4247429	0	A	SNP	G	106	100	206	100	206	Met306Val (atg/Gtg)	Rv3795	embB	arabinosyltransferase B	ethambutol (EMB)		ethambutol (EMB)
4251297	0	G	SNP	C	88	88	176	100	176	Gly71Gly (ggg/ggC)	Rv3797	fadE35	acyl-CoA dehydrogenase FadE35
4252066	0	T	SNP	C	104	74	175	100	178	Ser328Pro (tcg/Ccg)	Rv3797	fadE35	acyl-CoA dehydrogenase FadE35
4254006	0	G	SNP	T	89	81	170	100	170	Leu338Leu (ctg/ctT)	Rv3798	-	insertion sequence element IS1557 transposase
4254290	0	T	SNP	G	90	83	172	100	173	Leu433Arg (ctg/cGg)	Rv3798	-	insertion sequence element IS1557 transposase
4254431	0	G	SNP	A	115	87	197	100	202	Asp506Asp (gac/gaT)	Rv3799c	accD4	propionyl-CoA carboxylase subunit beta AccD
4255922	0	A	SNP	G	95	119	211	100	214	His9His (cat/caC)	Rv3799c	accD4	propionyl-CoA carboxylase subunit beta AccD
4256210	0	G	SNP	T	115	80	191	99.49	196	Ala1646Asp (gcc/gAc)	Rv3800c	pks13	polyketide synthase
4257220	0	A	SNP	G	105	99	202	99.51	205	Arg1309Arg (cgt/cgC)	Rv3800c	pks13	polyketide synthase
4258106	0	G	SNP	A	106	116	218	100	222	Thr1014Met (acg/aTg)	Rv3800c	pks13	polyketide synthase
4262388	0	C	SNP	T	92	119	175	99.06	213	Gly227Ser (ggc/Agc)	Rv3801c	fadD32	long-chain-fatty-acid--AMP ligase FadD32
4264381	1	G	Ins	C	101	90	191	96.95	191
4267647	0	T	SNP	C	89	71	155	100	160	Asp397Gly (gac/gGc)	Rv3805c	aftB	terminal beta-(1->2)-arabinofuranosyltransferase
4280708	0	G	SNP	A	104	118	220	100	222	Val27Val (gtc/gtT)	Rv3815c	-	acyltransferase
4284429	0	G	SNP	A	100	109	204	100	209	Pro466Leu (cca/cTa)	Rv3820c	papA2	trehalose-2-sulfate acyltransferase
4287164	0	A	SNP	G	102	99	189	100	201	Gly148Gly (gga/ggG)	Rv3822	-	hypothetical protein
4290135	0	C	SNP	T	124	114	233	100	238	Leu465Leu (ctg/ctA)	Rv3823c	mmpL8	integral membrane transport protein MmpL8
4296015	0	G	SNP	A	89	92	176	99.45	182	Asp1197Asp (gac/gaT)	Rv3825c	pks2	phthioceranic/hydroxyphthioceranic acid synthase
4301075	0	G	SNP	C	107	113	211	99.55	221	Glu422Gln (gaa/Caa)	Rv3826	fadD23	long-chain-fatty-acid--CoA ligase FadD23
4302036	0	T	SNP	C	109	108	217	100	217	Thr252Ala (acg/Gcg)	Rv3827c	-	transposase
4303498	1	T	Ins	G	84	103	187	97.91	188		Rv3829c	-	dehydrogenase
4305063	1	G	Ins	A	93	116	209	95.43	211		Rv3830c	-	TetR family transcriptional regulator
4306155	0	C	SNP	T	110	81	186	100	191	Ser133Ser (agc/agT)	Rv3831	-	hypothetical protein
4307179	0	G	SNP	A	76	106	182	100	182	Val105Ile (gtc/Atc)	Rv3833	-	AraC family transcriptional regulator
4308395	0	G	SNP	A	123	129	247	100	252	Leu174Leu (ctg/Ttg)	Rv3834c	serS	serine--tRNA ligase
4309927	0	T	SNP	G	88	119	206	99.04	209	Leu294Arg (ctc/cGc)	Rv3835	-	hypothetical protein
4311664	0	C	SNP	T	108	105	206	100	213	Gly15Asp (ggc/gAc)	Rv3837c	-	phosphoglycerate mutase
4313128	0	C	SNP	T	114	71	180	100	185	Pro122Ser (ccc/Tcc)	Rv3839	-	hypothetical protein
4314645	0	A	SNP	G	109	109	216	99.54	219	Leu156Leu (cta/ctG)	Rv3841	bfrB	bacterioferritin BfrB
4314800	0	G	SNP	A	103	113	215	100	216	His255Tyr (cac/Tac)	Rv3842c	glpQ1	glycerophosphoryl diester phosphodiesterase
4319985	0	G	SNP	C	79	81	146	100	160
4322040	0	C	Del	GAP	119	116	237	100	235		Rv3847	-	hypothetical protein
4329782	0	G	SNP	A	78	88	165	99.4	167
4335558	0	G	SNP	C	96	92	188	100	188	Pro175Arg (ccg/cGg)	Rv3859c	gltB	glutamate synthase large subunit
4338596	0	C	Del	GAP	96	118	202	100	214
4338732	0	G	SNP	A	84	89	172	100	173
4340028	0	G	SNP	C	82	90	172	100	172
4350305	0	G	SNP	A	95	111	200	99.52	207	Pro493Pro (ccg/ccA)	Rv3871	eccCb1	ESX-1 secretion system protein EccCb
4351039	0	G	SNP	T	98	92	169	98.96	192	Glu99_ (gaa/Taa)	Rv3872	PE35	PE family protein PE35
4356110	0	G	SNP	C	78	93	157	100	171	Leu368Leu (ctg/ctC)	Rv3877	eccD1	ESX-1 secretion system protein EccD1
4357597	0	C	SNP	G	89	107	185	100	196	Cys729Ser (tgc/tCc)	Rv3879c	espK	ESX-1 secretion-associated protein EspK
4357804	0	T	SNP	G	113	95	207	100	208	Glu660Ala (gag/gCg)	Rv3879c	espK	ESX-1 secretion-associated protein EspK
4359653	0	C	SNP	T	85	104	189	100	189	Asp44Asn (gat/Aat)	Rv3879c	espK	ESX-1 secretion-associated protein EspK
4359828	0	G	SNP	A	112	74	181	100	186
4362568	0	T	SNP	G	101	92	191	100	193	Arg285Arg (aga/Cga)	Rv3882c	eccE1	ESX-1 secretion system protein EccE1
4366195	0	T	SNP	C	96	99	193	100	195	Glu215Gly (gag/gGg)	Rv3884c	eccA2	ESX-2 secretion system protein EccA
4366272	0	G	SNP	C	115	98	213	100	213	Ala189Ala (gcc/gcG)	Rv3884c	eccA2	ESX-2 secretion system protein EccA
4368084	0	G	SNP	C	95	88	180	99.46	184	Val146Val (gtc/gtG)	Rv3885c	eccE2	ESX-2 secretion system protein EccE
4372353	0	G	SNP	C	93	123	211	100	216	Arg118Arg (cgc/cgG)	Rv3888c	-	membrane protein
4375628	0	G	SNP	T	99	104	186	99.51	204	Thr19Lys (acg/aAg)	Rv3892c	PPE69	PPE family protein PPE69
4378504	0	T	SNP	C	108	80	178	100	188	Asp650Gly (gat/gGt)	Rv3894c	eccC2	ESX-2 type VII secretion system protein EccC
4379045	0	G	Del	GAP	91	49	139	97.9	143		Rv3894c	eccC2	ESX-2 type VII secretion system protein EccC
4379680	0	C	SNP	G	112	91	201	100	203	Arg258Pro (cgc/cCc)	Rv3894c	eccC2	ESX-2 type VII secretion system protein EccC
4382054	0	T	SNP	C	93	95	181	100	188	Ala266Ala (gca/gcG)	Rv3896c	-	hypothetical protein
4382275	0	G	SNP	T	117	97	213	100	214	Gln193Lys (caa/Aaa)	Rv3896c	-	hypothetical protein
4383144	1	C	Ins	C	73	103	176	90.26	178		Rv3897c	-	hypothetical protein
4383144	2	C	Ins	G	74	103	177	90.77	178		Rv3897c	-	hypothetical protein
4383144	3	C	Ins	G	73	102	175	89.74	175		Rv3897c	-	hypothetical protein
4383144	4	C	Ins	G	73	102	175	89.74	175		Rv3897c	-	hypothetical protein
4383144	5	C	Ins	G	73	102	175	89.74	175		Rv3897c	-	hypothetical protein
4383655	0	A	SNP	G	117	95	210	100	212	_111Gln (tag/Cag)	Rv3898c	-	hypothetical protein
4384007	0	C	SNP	G	93	118	211	99.53	212
4386228	0	T	SNP	C	105	6	109	100	111	Leu27Leu (cta/ctG)	Rv3900c	-	hypothetical protein
4393178	0	A	SNP	G	104	113	207	100	217
4393590	0	C	SNP	G	72	101	170	100	173	Arg48Gly (cgg/Ggg)	Rv3908	mutT4	mutator protein MutT
4397736	0	C	SNP	T	84	96	180	100	180	Ile380Ile (atc/atT)	Rv3910	-	peptidoglycan biosynthesis protein
4400661	0	C	Del	GAP	87	101	191	97.92	192		Rv3911	sigM	ECF RNA polymerase sigma factor SigM
4407588	0	T	SNP	C	118	116	234	100	234	Ala205Ala (gca/gcG)	Rv3919c	gid	rRNA small subunit methyltransferase G		phylo (M. africanum, M. bovis, M. canettii, M. caprae, M. Microti, M. pinipedii, Beijing, Delhi/CAS, EAI, 4)	streptomycin (SM)
4407927	0	T	SNP	G	117	106	215	100	223	Glu92Asp (gaa/gaC)	Rv3919c	gid	rRNA small subunit methyltransferase G		phylo (Beijing, 2,2)	streptomycin (SM)
4408923	0	C	SNP	T	91	103	182	100	194
